# Supplementary material for: Full vision adaptation in mixed-light conditions enabled by dynamic water adsorption/desorption
Source: Nat Commun. 2026 Jun 9;17:4965. doi: 10.1038/s41467-026-73217-7 (PMC13249880; doi:10.1038/s41467-026-73217-7)
Supplement: Supplementary file 5 — Source Data [file 41467_2026_73217_MOESM5_ESM.xlsx]

## Sheet: Figure 2
Fig 2. (c)				Fig 2. (d)							Fig 2. (e) right																																	Fig 2. (f)
2θ (degree)	Intensity(a.u.)				Wavelength (nm)	Absorbancec(a.u.)					Voltage(V)	Current (A)	Current (A)	Current (A)	Current (A)	Current (A)	Current (A)	Current (A)	Current (A)	Current (A)	Current (A)	Current (A)	Current (A)	Current (A)	Current (A)	Current (A)	Current (A)	Current (A)	Current (A)	Current (A)	Current (A)	Current (A)	Current (A)	Current (A)	Current (A)	Current (A)	Current (A)	Current (A)	Current (A)	Current (A)	Current (A)			Pulse Interl(s)	PPF Index (%)
10.0001	6.5813					TiO2	PEDOT:PSS	TiO2/PEDOT:PSS				cycle 1	cycle 2	cycle 3	cycle 4	cycle 5	cycle 6	cycle 7	cycle 8	cycle 9	cycle 10	cycle 11	cycle 12	cycle 13	cycle 14	cycle 15	cycle 16	cycle 17	cycle 18	cycle 19	cycle 20	cycle 21	cycle 22	cycle 23	cycle 24	cycle 25	cycle 26	cycle 27	cycle 28	cycle 29	cycle 30			0.01	3.17951
10.0181	6.5968				800	0.06757	0.03288	0.1043			0	1.711e-08	-8.49e-09	-1.277e-08	-2.121e-08	-1.347e-08	-1.391e-08	-1.517e-08	-1.83e-08	-1.35e-08	-2.495e-08	-1.137e-08	-1.242e-08	-1.968e-08	-9.9e-09	-2.24e-08	-1.206e-08	-2.083e-08	-1.292e-08	-1.329e-08	-1.839e-08	-1.547e-08	-1.338e-08	-2.111e-08	-1.477e-08	-1.852e-08	-1.905e-08	-2.355e-08	-2.099e-08	-1.736e-08	-1.46e-08			0.5	2.32997
10.0361	2.61231				799	0.06791	0.03262	0.10421			0.1	1.687e-08	-1.782e-08	6.04e-09	6.1e-10	1.086e-08	9.39e-09	7.3e-10	-1.158e-08	1.82e-09	-1.158e-08	7e-09	-1.277e-08	3.8e-10	-1.835e-08	-1.118e-08	1.082e-08	-1.155e-08	3.47e-09	4.9e-09	1.19e-09	-1.219e-08	6.14e-09	6.01e-09	-1.553e-08	2.82e-09	2.04e-09	-4.7e-10	3.43e-09	-1.186e-08	-1.151e-08			1	2.26697
10.0541	2.62782				798	0.06833	0.03234	0.10426			0.2	3.92e-09	1.364e-08	1.244e-08	9.17e-09	1.109e-08	1.034e-08	1.801e-08	1.584e-08	7.17e-09	-1.868e-08	1.115e-08	1.45e-08	8.16e-09	-8.93e-09	1.99e-08	1.392e-08	1.19e-08	9.14e-09	7.49e-09	-1.078e-08	7.54e-09	1.335e-08	1.143e-08	1.225e-08	1.07e-08	4.64e-09	1.559e-08	1.003e-08	7.63e-09	1.231e-08			5	2.1783
10.0721	-9.35667				797	0.06867	0.03244	0.10424			0.3	4.264e-08	4.256e-08	1.493e-08	1.445e-08	1.368e-08	1.228e-08	1.159e-08	1.231e-08	1.354e-08	1e-08	1.089e-08	1.177e-08	1.21e-08	1.308e-08	1.103e-08	1.434e-08	1.324e-08	1.225e-08	1.248e-08	1.001e-08	8.86e-09	1.217e-08	1.286e-08	1.165e-08	1.103e-08	1.035e-08	1.149e-08	1.176e-08	1.258e-08	1.293e-08			10	1.87368
10.0901	-3.34117				796	0.06903	0.03228	0.10429			0.4	1.0281e-07	9.99e-08	7.194e-08	4.309e-08	3.282e-08	2.753e-08	2.303e-08	1.853e-08	4.31e-09	2.903e-08	1.48e-08	1.425e-08	3.1e-10	2.26e-08	1.63e-08	3.217e-08	1.435e-08	1.293e-08	1.34e-08	1.815e-08	1.327e-08	1.221e-08	1.241e-08	1.222e-08	1.261e-08	1.213e-08	1.154e-08	1.184e-08	1.073e-08	1.172e-08			15	1.55096
10.1081	-1.32566				795	0.06917	0.03208	0.10425			0.5	2.512e-07	2.347e-07	1.655e-07	1.476e-07	1.173e-07	1.076e-07	8.446e-08	6.902e-08	6.166e-08	4.136e-08	4.886e-08	4.483e-08	4.699e-08	3.07e-08	3.694e-08	1.163e-07	3.245e-08	3.102e-08	2.69e-08	1.961e-08	3.075e-08	2.404e-08	2.372e-08	2.259e-08	2.66e-08	2.139e-08	2.77e-08	2.041e-08	2.042e-08	1.128e-08			20	1.23112
10.1261	-6.31015				794	0.06937	0.03214	0.10407			0.6	6.044e-07	6.514e-07	5.028e-07	3.883e-07	3.141e-07	2.625e-07	2.115e-07	1.983e-07	1.673e-07	1.698e-07	1.519e-07	1.373e-07	1.071e-07	1.265e-07	1.232e-07	3.135e-07	1.108e-07	1.096e-07	1.148e-07	1.077e-07	9.886e-08	1.0327e-07	9.945e-08	9.678e-08	8.379e-08	8.967e-08	8.263e-08	9.218e-08	9.39e-08	7.119e-08			30	1.16551
10.1441	1.70536				793	0.06964	0.03202	0.10416			0.7	1.447e-06	1.527e-06	1.24e-06	9.98e-07	8.612e-07	7.371e-07	6.252e-07	5.397e-07	4.881e-07	4.678e-07	4.166e-07	3.88e-07	3.682e-07	3.543e-07	3.249e-07	9.814e-07	3.049e-07	2.93e-07	2.696e-07	2.617e-07	2.432e-07	2.429e-07	2.424e-07	2.257e-07	2.252e-07	2.158e-07	2.051e-07	2.074e-07	2.046e-07	2.003e-07
10.1621	-7.27914				792	0.06958	0.03189	0.10394			0.8	2.916e-06	3.144e-06	2.663e-06	2.336e-06	2.058e-06	1.848e-06	1.61e-06	1.461e-06	1.393e-06	1.303e-06	1.209e-06	1.154e-06	1.085e-06	1.061e-06	1.0073e-06	3.709e-06	9.411e-07	9.089e-07	8.664e-07	8.335e-07	8.091e-07	7.869e-07	7.74e-07	7.508e-07	7.368e-07	7.212e-07	7.06e-07	6.895e-07	6.725e-07	6.371e-07			Fitting
10.1801	5.73637				791	0.06976	0.03198	0.10402			0.9	5.727e-06	6.27e-06	5.593e-06	4.952e-06	4.531e-06	4.125e-06	3.759e-06	3.559e-06	3.361e-06	3.216e-06	3.095e-06	2.983e-06	2.877e-06	2.881e-06	3.819e-06	8.958e-06	3.735e-06	3.569e-06	3.597e-06	3.579e-06	3.573e-06	3.39e-06	3.203e-06	3.396e-06	3.35e-06	3.346e-06	3.365e-06	3.23e-06	3.032e-06	3.171e-06			Pulse Interl(s)	PPF Index (%)
10.1981	1.75188				790	0.06957	0.03177	0.10396			1	1.0793e-05	1.379e-05	1.1341e-05	1.0669e-05	1.0146e-05	9.466e-06	9.041e-06	8.843e-06	8.461e-06	8.239e-06	8.071e-06	8.041e-06	7.692e-06	8.022e-06	9.112e-06	3.539e-05	9.051e-06	8.632e-06	8.781e-06	8.769e-06	8.728e-06	8.358e-06	8.064e-06	8.447e-06	8.342e-06	8.355e-06	8.474e-06	8.155e-06	7.646e-06	7.999e-06			0.01	2.67193
10.2161	1.76739				789	0.06972	0.03199	0.10423			1.1	2.196e-05	2.505e-05	2.798e-05	3.042e-05	2.985e-05	3.025e-05	3.172e-05	3.235e-05	3.144e-05	3.103e-05	3.223e-05	3.246e-05	3.187e-05	3.402e-05	3.553e-05	7.82e-05	3.658e-05	3.462e-05	3.64e-05	3.619e-05	3.716e-05	3.545e-05	3.544e-05	3.727e-05	3.75e-05	3.741e-05	3.83e-05	3.806e-05	3.62e-05	3.825e-05			0.04002	2.66854
10.2341	-8.21711				788	0.06968	0.03194	0.1041			1.2	3.631e-05	4.611e-05	5.225e-05	5.92e-05	5.967e-05	6.203e-05	6.592e-05	6.82e-05	6.704e-05	6.737e-05	6.966e-05	7.125e-05	7.139e-05	7.632e-05	8.035e-05	0.0004407	8.105e-05	7.723e-05	8.337e-05	8.21e-05	8.444e-05	8.118e-05	8.174e-05	8.62e-05	8.724e-05	8.68e-05	8.906e-05	8.995e-05	8.836e-05	9.05e-05			0.07004	2.66516
10.2521	10.7984				787	0.06958	0.03174	0.10403			1.3	6.004e-05	8.646e-05	0.00010059	0.0002261	0.0002575	0.0002739	0.0003026	0.0003198	0.0003499	0.0003541	0.0003692	0.0003833	0.000407	0.0004127	0.0004177	0.0009505	0.0004304	0.0004537	0.0004499	0.000468	0.0004831	0.0004808	0.0004605	0.0004932	0.0005063	0.000491	0.0005122	0.0006605	0.0005029	0.0006698			0.10006	2.66178
10.2701	0.81391				786	0.06972	0.03175	0.10393			1.4	9.808e-05	0.000248	0.0003929	0.0004352	0.0005066	0.0005695	0.0006318	0.0006872	0.0007424	0.0007809	0.0008078	0.00084	0.0008728	0.0009058	0.0009036	0.00211	0.0009481	0.00102	0.0009804	0.00106	0.00104	0.00103	0.00101	0.00106	0.00108	0.00107	0.00113	0.00175	0.00108	0.00176			0.13008	2.65841
10.2881	-5.17058				785	0.06974	0.03174	0.10411			1.5	0.0002228	0.0004633	0.0007135	0.0008212	0.0009537	0.00108	0.00171	0.00178	0.00184	0.0019	0.00193	0.00201	0.002	0.00209	0.00206	0.00311	0.00214	0.00246	0.00249	0.00254	0.00254	0.00255	0.00251	0.00258	0.00261	0.00261	0.00266	0.00258	0.00262	0.00262			0.1601	2.65504
10.3061	4.84492				784	0.06967	0.03176	0.10399			1.6	0.0003631	0.0008483	0.00162	0.00179	0.00193	0.00233	0.00246	0.00258	0.00267	0.00281	0.00283	0.00293	0.00294	0.00312	0.00305	0.00426	0.00317	0.00339	0.00348	0.00349	0.00355	0.00355	0.00348	0.00355	0.00364	0.00361	0.00365	0.00361	0.00366	0.00368			0.19012	2.65168
10.3241	-3.13957				783	0.06996	0.03186	0.10412			1.7	0.0006005	0.00178	0.00228	0.00256	0.00277	0.00317	0.00339	0.00357	0.00369	0.00387	0.00395	0.00407	0.00405	0.00423	0.00419	0.00553	0.00434	0.00451	0.00462	0.00463	0.00469	0.00468	0.00466	0.00476	0.00481	0.00482	0.00483	0.00479	0.00485	0.00486			0.22014	2.64832
10.3421	-3.12406				782	0.07011	0.03197	0.10417			1.8	0.00101	0.00249	0.00315	0.00349	0.00378	0.00424	0.00451	0.00469	0.00486	0.00502	0.00512	0.00526	0.00528	0.0055	0.00544	0.00692	0.00568	0.00574	0.00586	0.00588	0.00597	0.00597	0.00592	0.00605	0.00608	0.00609	0.00611	0.00611	0.00612	0.00619			0.25016	2.64496
10.3601	-6.10855				781	0.07034	0.03191	0.1041			1.9	0.00195	0.00338	0.00416	0.00458	0.00497	0.00539	0.00575	0.00595	0.00612	0.00632	0.00643	0.00659	0.00666	0.00685	0.00684	0.00833	0.00702	0.00707	0.00721	0.00722	0.00734	0.00733	0.00727	0.00739	0.00745	0.00748	0.00749	0.00751	0.00751	0.00757			0.28018	2.64161
10.3781	15.907				780	0.07038	0.03173	0.10384			2	0.00278	0.00437	0.00527	0.00581	0.00626	0.00668	0.00704	0.00731	0.00748	0.00767	0.00782	0.00798	0.00808	0.00824	0.00823	0.00877	0.00846	0.00851	0.00863	0.00868	0.00875	0.00874	0.00868	0.00883	0.00888	0.00892	0.00897	0.00896	0.00896	0.00901			0.3102	2.63826
10.3961	-0.07754				779	0.07049	0.03154	0.10391			2	0.00317	0.00481	0.00571	0.00627	0.00669	0.00713	0.00746	0.00774	0.0079	0.00809	0.00824	0.0084	0.00847	0.00864	0.00867	0.00803	0.00888	0.00891	0.00903	0.00906	0.00914	0.00914	0.00907	0.00923	0.00929	0.00932	0.00935	0.00938	0.00936	0.00941			0.34022	2.63492
10.4141	6.93797				778	0.0707	0.03152	0.10381			1.9	0.00302	0.00446	0.00528	0.00577	0.00617	0.00656	0.00684	0.00711	0.00724	0.0074	0.00754	0.0077	0.00777	0.0079	0.00796	0.00716	0.00813	0.00815	0.00825	0.0083	0.00836	0.00836	0.00831	0.00845	0.0085	0.00855	0.00857	0.0086	0.00857	0.00861			0.37024	2.63159
10.4321	10.9535				777	0.07083	0.03142	0.10394			1.8	0.00274	0.00397	0.00469	0.00515	0.00549	0.00583	0.00608	0.00633	0.00644	0.00659	0.00671	0.00685	0.00692	0.00703	0.00709	0.00624	0.00723	0.00726	0.00735	0.0074	0.00744	0.00744	0.0074	0.00753	0.00758	0.00762	0.00765	0.00767	0.00764	0.00768			0.40026	2.62825
10.4501	6.96898				776	0.07097	0.03128	0.10373			1.7	0.00238	0.00342	0.00405	0.00446	0.00477	0.00506	0.00528	0.0055	0.0056	0.00573	0.00584	0.00596	0.00602	0.00612	0.00618	0.00533	0.00631	0.00633	0.00641	0.00646	0.0065	0.00649	0.00647	0.00657	0.00662	0.00665	0.00668	0.00669	0.00668	0.00671			0.43028	2.62493
10.4681	3.98449				775	0.07113	0.03115	0.10376			1.6	0.002	0.00288	0.00342	0.00376	0.00403	0.00429	0.00446	0.00466	0.00475	0.00487	0.00497	0.00507	0.00513	0.00522	0.00527	0.00444	0.00539	0.00541	0.00548	0.00551	0.00556	0.00555	0.00553	0.00562	0.00566	0.00569	0.00572	0.00573	0.00571	0.00575			0.4603	2.6216
10.4861	0				774	0.07104	0.03097	0.10355			1.5	0.00163	0.00235	0.0028	0.00309	0.00332	0.00354	0.0037	0.00387	0.00394	0.00404	0.00413	0.00422	0.00426	0.00433	0.0044	0.0036	0.0045	0.00452	0.00457	0.00461	0.00463	0.00462	0.00462	0.0047	0.00474	0.00477	0.00479	0.0048	0.00478	0.00481			0.49032	2.61829
10.5041	8.01551				773	0.07119	0.03079	0.10349			1.4	0.00129	0.00186	0.00222	0.00246	0.00266	0.00284	0.00297	0.00312	0.00316	0.00324	0.00331	0.0034	0.00346	0.0035	0.00357	0.00282	0.00365	0.00367	0.00369	0.00375	0.00376	0.00376	0.00376	0.00382	0.00384	0.00388	0.00391	0.00392	0.0039	0.00391			0.52034	2.61497
10.5221	-2.96898				772	0.07129	0.03065	0.10349			1.3	0.0009371	0.00141	0.0017	0.00189	0.00205	0.00219	0.0023	0.00242	0.00247	0.00252	0.00257	0.00264	0.00271	0.00275	0.0028	0.0021	0.00285	0.00289	0.00291	0.00295	0.00296	0.00297	0.00297	0.003	0.00302	0.00305	0.00309	0.0031	0.00306	0.0031			0.55036	2.61166
10.5401	0.04652				771	0.07151	0.0307	0.10359			1.2	0.0006982	0.00102	0.00125	0.00138	0.00151	0.0016	0.0017	0.00181	0.00183	0.00188	0.00194	0.00199	0.00203	0.00206	0.00211	0.0015	0.00213	0.00217	0.00219	0.00223	0.00223	0.00224	0.00224	0.00227	0.00229	0.00231	0.00235	0.00233	0.00233	0.00234			0.58038	2.60836
10.5581	5.06203				770	0.0717	0.03061	0.10351			1.1	0.0004977	0.0006741	0.0008188	0.0009106	0.00106	0.00113	0.0012	0.00127	0.00129	0.00133	0.00137	0.0014	0.00145	0.00146	0.00149	0.0009214	0.00153	0.00155	0.00156	0.00158	0.00159	0.0016	0.0016	0.00162	0.00164	0.00165	0.00168	0.00166	0.00167	0.00168			0.6104	2.60506
10.5761	3.07754				769	0.07183	0.0306	0.10359			1	0.0003393	0.0004611	0.0005579	0.000619	0.0006455	0.0006829	0.000729	0.0007749	0.0007842	0.0008118	0.000836	0.0008585	0.0008799	0.000884	0.0009134	0.0005719	0.00101	0.00101	0.00103	0.00104	0.00106	0.00106	0.00107	0.00107	0.00108	0.0011	0.0011	0.00111	0.00111	0.00112			0.64042	2.60177
10.5941	5.09305				768	0.07197	0.03062	0.1035			0.9	0.000222	0.0002968	0.000354	0.0003875	0.0004105	0.0004335	0.0004476	0.0004844	0.0004884	0.0005021	0.0005199	0.0005328	0.0005446	0.0005464	0.0005672	0.0002977	0.0005441	0.0005488	0.0005505	0.0005647	0.0005644	0.0005673	0.0005802	0.0005814	0.0005886	0.000589	0.0005985	0.000604	0.0006006	0.0006009			0.67044	2.59848
10.6121	0.10855				767	0.07208	0.03055	0.10355			0.8	0.0001367	0.0001763	0.0002046	0.0002195	0.0002351	0.0002439	0.0002498	0.000266	0.0002633	0.0002658	0.000274	0.0002784	0.0002927	0.0002839	0.0003016	0.0001346	0.0002997	0.0003005	0.0003015	0.0003087	0.0003054	0.0003038	0.0003178	0.0003127	0.0003211	0.0003216	0.00033	0.0003315	0.0003284	0.0003248			0.70046	2.59519
10.6301	-1.87594				766	0.0722	0.0305	0.10346			0.7	7.514e-05	0.0001009	0.0001101	0.0001125	0.0001175	0.0001184	0.0001218	0.0001249	0.0001265	0.000125	0.0001272	0.0001316	0.0001354	0.0001314	0.0001346	4.341e-05	0.0001341	0.000136	0.0001348	0.0001399	0.0001361	0.0001413	0.0001464	0.0001383	0.0001416	0.0001411	0.0001513	0.0001456	0.0001476	0.0001433			0.73048	2.59191
10.6481	-3.86043				765	0.07224	0.03035	0.10339			0.6	4.445e-05	4.766e-05	4.881e-05	4.676e-05	4.792e-05	4.624e-05	4.519e-05	4.617e-05	4.498e-05	4.323e-05	4.316e-05	4.499e-05	4.553e-05	4.377e-05	4.486e-05	1.691e-05	4.45e-05	4.466e-05	4.41e-05	4.531e-05	4.402e-05	4.534e-05	4.725e-05	4.381e-05	4.511e-05	4.471e-05	4.629e-05	4.581e-05	4.758e-05	4.506e-05			0.7605	2.58863
10.6661	2.15508				764	0.07237	0.03035	0.10346			0.5	2.417e-05	2.424e-05	2.353e-05	2.171e-05	2.153e-05	2.015e-05	1.909e-05	1.945e-05	1.868e-05	1.802e-05	1.775e-05	1.798e-05	1.797e-05	1.708e-05	1.751e-05	4.452e-06	1.75e-05	1.734e-05	1.716e-05	1.735e-05	1.674e-05	1.694e-05	1.779e-05	1.674e-05	1.707e-05	1.683e-05	1.719e-05	1.685e-05	1.745e-05	1.673e-05			0.79052	2.58536
10.6841	-6.82942				763	0.07255	0.03036	0.10329			0.4	1.137e-05	1.024e-05	8.517e-06	7.157e-06	6.94e-06	6.211e-06	5.613e-06	5.626e-06	5.063e-06	5.06e-06	4.972e-06	4.762e-06	4.843e-06	4.397e-06	4.656e-06	1.318e-06	4.594e-06	4.429e-06	4.492e-06	4.38e-06	4.291e-06	4.139e-06	4.458e-06	4.178e-06	4.219e-06	4.165e-06	4.279e-06	4.023e-06	4.016e-06	4.047e-06			0.82054	2.58209
10.7021	6.18609				762	0.07263	0.03025	0.10323			0.3	4.101e-06	3.106e-06	3.151e-06	2.496e-06	2.35e-06	2.032e-06	1.826e-06	1.772e-06	1.641e-06	1.594e-06	1.499e-06	1.501e-06	1.446e-06	1.292e-06	1.382e-06	1.256e-07	1.363e-06	1.254e-06	1.306e-06	1.24e-06	1.251e-06	1.187e-06	1.219e-06	1.165e-06	1.171e-06	1.167e-06	1.176e-06	1.11e-06	1.118e-06	1.09e-06			0.85056	2.57883
10.7201	3.2016				761	0.07258	0.03015	0.10314			0.2	1.402e-06	6.858e-07	6.436e-07	4.431e-07	3.688e-07	3.155e-07	2.451e-07	2.246e-07	2.087e-07	1.886e-07	1.622e-07	1.471e-07	1.497e-07	1.28e-07	1.247e-07	-4.106e-08	1.42e-07	1.16e-07	1.228e-07	1.184e-07	1.097e-07	9.73e-08	8.72e-08	9.44e-08	4.691e-08	9.11e-08	9.48e-08	9.11e-08	2.75e-08	5.156e-08			0.88058	2.57557
10.7381	10.2171				760	0.07269	0.02998	0.10303			0.1	1.481e-07	-3.291e-08	3.157e-08	-3.99e-08	-4.174e-08	-3.54e-08	-4.8e-08	-1.798e-08	-4.044e-08	-3.415e-08	-3.875e-08	-5.593e-08	-5.967e-08	-5.592e-08	-3.883e-08	-3.299e-08	-3.749e-08	-5.51e-08	-3.169e-08	-3.413e-08	-3.74e-08	-2.831e-08	-3.963e-08	-2.332e-08	-5.941e-08	-4.742e-08	-3.086e-08	-3.579e-08	-3.617e-08	-5.309e-08			0.9106	2.57232
10.7561	0.23261				759	0.07274	0.0299	0.10299			0	-4.489e-08	-5.337e-08	-8.217e-08	-3.617e-08	-3.122e-08	-5.932e-08	-4.649e-08	-4.526e-08	-5.142e-08	-6.417e-08	-4.787e-08	-4.968e-08	-4.892e-08	-4.7e-08	-3.919e-08		-2.887e-08	-4.077e-08	-3.945e-08	-4.817e-08	-2.004e-08	-3.41e-08	-3.306e-08	-3.857e-08	-3.958e-08	-2.273e-08	-5.661e-08	-4.711e-08	-5.005e-08	-5.625e-08			0.94062	2.56907
10.7741	10.2481				758	0.07279	0.02996	0.103																																				0.97064	2.56583
10.7921	5.26363				757	0.07293	0.02996	0.10311																																				1.00066	2.56259
10.8101	5.27914				756	0.07304	0.02986	0.10314			Fig 2. (e) left																																	1.03068	2.55935
10.8281	3.29464				755	0.07295	0.02973	0.10299			Voltage(V)	Current (A)	Current (A)	Current (A)	Current (A)	Current (A)	Current (A)	Current (A)	Current (A)	Current (A)	Current (A)	Current (A)	Current (A)	Current (A)	Current (A)	Current (A)	Current (A)	Current (A)	Current (A)	Current (A)	Current (A)	Current (A)	Current (A)	Current (A)	Current (A)	Current (A)	Current (A)	Current (A)	Current (A)	Current (A)	Current (A)			1.0607	2.55612
10.8461	-2.68985				754	0.07302	0.02971	0.1031				cycle 1	cycle 2	cycle 3	cycle 4	cycle 5	cycle 6	cycle 7	cycle 8	cycle 9	cycle 10	cycle 11	cycle 12	cycle 13	cycle 14	cycle 15	cycle 16	cycle 17	cycle 18	cycle 19	cycle 20	cycle 21	cycle 22	cycle 23	cycle 24	cycle 25	cycle 26	cycle 27	cycle 28	cycle 29	cycle 30			1.09072	2.5529
10.8641	-6.67434				753	0.07313	0.02961	0.10296			0	-9.4958e-09	2.00286e-08	-3.3444e-09	5.4028e-09	2.17842e-08	8.7276e-09	1.98564e-08	1.92768e-08	-8.2902e-09	-4.41e-10	2.15782e-08	2.05052e-08	1.67166e-08	5.7834e-09	1.98424e-08	1.4433e-08	1.46752e-08	1.69086e-08	2.0956e-08	1.4127e-08	3.1432e-09	1.67682e-08	1.50478e-08	1.65252e-08	1.95458e-08	1.7151e-08	2.11312e-08	1.7778e-08	2.1218e-08	1.4179e-08			1.12074	2.54968
10.8821	9.34117				752	0.07333	0.02954	0.10288			-0.05	5.9954e-09	-8.0346e-09	1.79342e-08	7.646e-10	-8.3108e-09	-3.807e-09	-1.07198e-08	-9.024e-09	9.1578e-09	-5.1324e-09	-7.1908e-09	-5.079e-09	-1.33138e-08	1.93866e-08	-1.24976e-08	-8.976e-10	-5.7524e-09	-8.333e-09	-5.7734e-09	-8.2502e-09	1.92586e-08	-9.472e-09	1.02662e-08	1.1331e-08	-4.5556e-09	-3.1278e-09	-4.654e-09	-6.027e-09	-5.422e-09	-9.6718e-09			1.15076	2.54646
10.9001	-2.64333				751	0.07339	0.02956	0.1029			-0.1	-1.41136e-08	1.21404e-08	-7.43e-09	1.12416e-08	1.72786e-08	1.37658e-08	3.3432e-09	1.39872e-08	-2.3155e-08	8.1248e-09	4.9208e-09	-2.2938e-09	9.4308e-09	-6.4764e-09	5.372e-09	1.34974e-08	1.52812e-08	4.1732e-09	1.0282e-08	1.2699e-08	-1.0165e-08	1.11472e-08	-7.338e-09	-6.6166e-09	9.255e-09	1.13916e-08	5.4456e-09	9.0802e-09	9.5162e-09	1.04416e-08			1.18078	2.54325
10.9181	4.37218				750	0.0735	0.02952	0.10289			-0.15	3.494e-09	-1.5532e-09	2.38e-11	-7.5522e-09	-5.8262e-09	-1.31662e-08	-1.31692e-08	-1.30656e-08	-8.1252e-09	-6.0386e-09	-1.51036e-08	-4.283e-09	-1.28218e-08	-6.8398e-09	-1.40842e-08	-1.68366e-08	-2.5354e-09	-1.17456e-08	-3.6578e-09	-1.10394e-08	5.105e-09	-1.9304e-09	1.591e-09	1.853e-09	-1.22034e-08	-1.01056e-08	-3.0844e-09	-1.01736e-08	-8.676e-09	-9.0972e-09			1.2108	2.54004
10.9361	-2.61231				749	0.07358	0.02936	0.10284			-0.2	-6.512e-09	5.6898e-09	-1.16968e-08	4.1328e-09	9.2998e-09	6.806e-10	3.4332e-09	4.9146e-09	-3.31992e-08	-6.8316e-09	-4.782e-10	6.7804e-09	-1.7208e-09	9.2234e-09	-3.808e-10	4.562e-10	-3.8364e-09	-8.85e-10	3.4426e-09	1.89e-10	-4.738e-09	4.722e-10	-1.14138e-08	-9.2588e-09	9.4666e-09	-3.199e-09	6.752e-09	4.477e-09	1.9896e-09	-1.7186e-09			1.24082	2.53684
10.9541	-8.5968				748	0.0736	0.02915	0.10269			-0.25	2.9904e-09	-1.238e-10	-2.2694e-09	-3.5328e-09	6.88e-11	-1.34676e-08	-4.9268e-09	-1.57522e-08	-1.36268e-08	-1.71696e-08	-5.119e-09	-4.0862e-09	-1.27772e-08	3.584e-10	-1.7807e-08	-1.22052e-08	-3.1746e-09	-1.49398e-08	-5.3286e-09	-1.25558e-08	3.797e-09	-1.58216e-08	-5.5982e-09	5.5084e-09	-5.558e-09	-1.05474e-08	-1.78844e-08	-3.4408e-09	-1.59252e-08	-1.9894e-08			1.27084	2.53364
10.9721	-10.5813				747	0.07378	0.0292	0.10268			-0.3	-4.598e-09	4.7016e-09	-4.8226e-09	-4.8092e-09	7.8328e-09	-1.5496e-09	6.944e-09	-4.4036e-09	-2.79542e-08	-1.78254e-08	2.178e-09	-2.4e-11	7.998e-10	8.3066e-09	-2.308e-09	-6.2902e-09	-2.3786e-09	-1.7632e-09	-1.65938e-08	-5.6348e-09	-5.6616e-09	-1.3432e-09	-1.64466e-08	-1.5384e-08	4.308e-09	-1.1283e-08	-3.6046e-09	-6.4876e-09	3.3732e-09	-4.0312e-09			1.30086	2.53045
10.9901	-5.56579				746	0.07411	0.02935	0.10275			-0.35	1.9238e-09	-1.64824e-08	2.1316e-09	-8.4908e-09	-1.05462e-08	-1.31884e-08	-8.5734e-09	-1.80006e-08	-1.45906e-08	-1.0359e-08	-8.883e-09	-2.68226e-08	-1.53014e-08	-1.15176e-08	-1.04692e-08	-1.70424e-08	-2.03308e-08	-9.4724e-09	4.5096e-09	-1.4589e-08	-2.1066e-09	-1.24624e-08	-2.092e-10	5.7364e-09	-3.168e-09	-1.29234e-08	-1.09984e-08	-1.475e-09	-1.42966e-08	-1.52866e-08			1.33088	2.52726
11.0081	8.44972				745	0.0742	0.02934	0.10274			-0.4	-2.22034e-08	-5.4254e-09	-9.6464e-09	1.9204e-09	2.813e-09	-2.1534e-09	-1.6334e-08	-2.0512e-09	-2.19404e-08	-2.2247e-08	4.874e-10	-2.03434e-08	-1.356e-10	-2.6422e-09	1.6858e-09	-4.5694e-09	-1.9778e-09	1.0098e-09	-1.2415e-08	-5.02e-11	-1.0711e-08	1.042e-09	-7.968e-09	-7.8326e-09	3.2264e-09	4.992e-09	-5.23e-09	3.1276e-09	2.4082e-09	2.4586e-09			1.3609	2.52407
11.0261	2.46523				744	0.07424	0.02929	0.10276			-0.45	-8.3438e-09	-1.3414e-08	-1.46996e-08	-8.4692e-09	-2.05976e-08	-7.6296e-09	-3.3046e-09	-1.14634e-08	-3.71328e-08	-4.08532e-08	-1.19758e-08	-3.20916e-08	-7.3848e-09	-1.84056e-08	-1.24606e-08	-1.073e-08	-4.2086e-09	-4.8848e-09	-1.62652e-08	-9.4344e-09	-1.0566e-09	-9.8104e-09	5.1714e-09	5.0194e-09	-2.09852e-08	-5.6366e-09	-1.71882e-08	-1.75772e-08	-1.6476e-08	-7.4918e-09			1.39092	2.52089
11.0441	-4.51927				743	0.07427	0.02919	0.10276			-0.5	-9.4228e-09	-2.192e-09	-1.47118e-08	-3.1242e-09	-7.2088e-09	-1.9969e-08	3.3424e-09	4.3782e-09	-3.05954e-08	-2.57898e-08	-2.46168e-08	-4.02482e-08	1.8926e-09	-4.5618e-09	4.967e-09	-2.0366e-08	-3.1364e-09	-5.3848e-09	-8.037e-09	4.904e-09	-2.05556e-08	-9.234e-10	-6.18e-09	-3.5982e-09	6.894e-10	1.9304e-09	-1.622e-09	-4.971e-09	-6.5934e-09	3.0266e-09			1.42094	2.51772
11.0621	1.49624				742	0.07436	0.02914	0.10278			-0.55	-1.4401e-08	-1.59042e-08	-6.3704e-09	-1.23948e-08	-9.6498e-09	7.888e-10	-1.41688e-08	-6.6266e-09	-1.72958e-08	-4.38262e-08	-4.19438e-08	-4.80256e-08	-1.293e-08	-1.96412e-08	-1.06636e-08	-3.306e-10	-8.3726e-09	-2.16276e-08	-5.054e-10	-5.4132e-09	-1.4128e-09	-1.035e-08	4.8492e-09	5.3414e-09	-2.10784e-08	-2.9418e-09	-1.0753e-08	-1.21414e-08	-2.08936e-08	-5.4072e-09			1.45096	2.51455
11.0801	1.51175				741	0.07441	0.02905	0.10271			-0.6	-2.21048e-08	-6.7046e-09	-1.29142e-08	-3.8028e-09	-1.02358e-08	-2.36132e-08	-3.5154e-09	1.2728e-09	-5.4011e-08	-5.05314e-08	-3.26544e-08	-1.9375e-08	2.229e-09	-4.7588e-09	-4.9426e-09	-9.5838e-09	1.0298e-09	-1.915e-09	-7.6432e-09	4.4494e-09	-1.0737e-08	-4.6182e-09	-2.21456e-08	-1.82416e-08	-1.5192e-09	2.5958e-09	-7.3724e-09	-1.08066e-08	-7.7906e-09	3.6048e-09			1.48098	2.51138
11.0981	-1.47274				740	0.07458	0.02896	0.10259			-0.65	-1.36068e-08	-1.07148e-08	-6.1196e-09	-1.99528e-08	-1.75038e-08	-2.1987e-08	-1.95466e-08	-2.28796e-08	-4.27812e-08	-5.1835e-08	-5.35116e-08	-6.9774e-08	-1.93166e-08	-9.3274e-09	-2.0017e-08	-5.3674e-09	-6.0752e-09	-2.1688e-08	-4.628e-09	-1.9861e-08	-1.536e-09	-7.996e-09	-3.718e-09	-4.469e-09	-2.03846e-08	-2.05126e-08	-1.37818e-08	-1.95516e-08	-1.9796e-08	-2.1481e-08			1.511	2.50822
11.1161	-0.45724				739	0.07478	0.02896	0.10261			-0.7	-1.9761e-08	-1.332e-09	-2.20318e-08	-4.7976e-09	-1.1529e-08	1.5656e-09	-5.4642e-09	-1.90458e-08	-5.65702e-08	-7.8222e-08	-3.68894e-08	-6.78174e-08	-3.4424e-09	1.7334e-09	-1.0179e-08	-2.30102e-08	-1.1954e-09	-8.474e-09	-5.8458e-09	-6.6944e-09	-2.19036e-08	-2.598e-09	-8.9438e-09	-2.0591e-08	-6.9502e-09	-2.1294e-09	-8.586e-10	7.336e-10	-1.589e-09	-7.2564e-09			1.54102	2.50506
11.1341	-9.44173				738	0.07486	0.02887	0.10262			-0.75	-1.82584e-08	-7.7528e-09	-7.0088e-09	-1.38124e-08	-2.50176e-08	-1.12322e-08	-1.4406e-08	-2.5116e-09	-5.36142e-08	-7.56026e-08	-4.51286e-08	-6.29962e-08	-2.0393e-08	-5.455e-09	-2.26014e-08	-5.451e-09	-1.47446e-08	-2.46726e-08	-3.3346e-09	-9.1214e-09	-3.4674e-09	-2.04568e-08	3.3272e-09	-7.9782e-09	-1.34098e-08	-2.3721e-08	-8.2064e-09	-1.03372e-08	-2.4452e-08	-2.3791e-08			1.57104	2.50191
11.1521	10.5738				737	0.07487	0.02869	0.10255			-0.8	-1.34598e-08	-1.9968e-09	-2.02086e-08	-3.423e-09	4.17e-10	1.612e-09	-3.5324e-09	-8.3466e-09	-7.01364e-08	-4.613e-08	-7.06464e-08	-4.44288e-08	-9.3476e-09	2.687e-09	-8.0204e-09	-1.08822e-08	-7.0978e-09	-5.5012e-09	-1.63172e-08	-1.0397e-08	-1.56058e-08	-2.8852e-09	-2.51468e-08	-1.88982e-08	-1.67096e-08	-1.66888e-08	-7.2564e-09	-6.538e-10	-1.6722e-08	-1.72232e-08			1.60106	2.49876
11.1701	0.58929				736	0.07494	0.02855	0.1024			-0.85	-2.29106e-08	-1.98448e-08	-1.4632e-08	-1.63136e-08	-7.703e-09	-7.6324e-09	-1.7847e-08	-1.58466e-08	-6.93738e-08	-3.89688e-08	-6.61386e-08	-7.29198e-08	-2.27668e-08	-1.91996e-08	-1.75232e-08	-1.2856e-09	-2.22632e-08	-1.17812e-08	-8.7166e-09	-2.19716e-08	9.566e-10	-1.5723e-08	-8.029e-09	-8.2792e-09	-9.8406e-09	-2.01256e-08	-8.7688e-09	-8.5692e-09	-8.2702e-09	-2.16928e-08			1.63108	2.49562
11.1881	4.6048				735	0.07504	0.02848	0.10233			-0.9	-1.83998e-08	-1.1062e-08	-1.81332e-08	-1.072e-10	-5.82e-09	7.06e-10	-1.84734e-08	-1.6997e-08	-6.2535e-08	-5.93344e-08	-6.57034e-08	-6.13524e-08	-1.6822e-09	-7.2372e-09	-1.01402e-08	-1.30464e-08	-6.557e-09	-1.53e-09	-8.2302e-09	-9.211e-09	-1.8546e-08	-9.7142e-09	-1.63654e-08	-1.5876e-08	-1.7894e-09	-2.5908e-09	-1.48904e-08	-1.21244e-08	-9.5e-11	-1.4782e-09			1.6611	2.49248
11.2061	-6.3797				734	0.07517	0.02836	0.10227			-0.95	-1.38928e-08	-2.16412e-08	-2.96e-09	-1.80322e-08	-1.80428e-08	-2.72966e-08	-2.4326e-08	-1.96162e-08	-4.3921e-08	-5.05686e-08	-6.14906e-08	-8.41682e-08	-2.79056e-08	-2.08738e-08	-1.5337e-08	-9.5334e-09	-1.36074e-08	-1.49124e-08	-1.33446e-08	-1.724e-08	-4.9014e-09	-1.80484e-08	-3.031e-09	-9.7232e-09	-1.29394e-08	-1.25508e-08	-2.48574e-08	-2.29114e-08	-2.5445e-08	-1.36968e-08			1.69112	2.48934
11.2241	-6.36419				733	0.07535	0.02825	0.10217			-1	-2.92528e-08	-1.7503e-08	-1.5158e-08	-2.3562e-09	-1.10828e-08	-8.8844e-09	-6.8778e-09	-7.6158e-09	-6.9477e-08	-7.278e-08	-7.10612e-08	-8.6316e-08	-3.205e-09	-1.80904e-08	1.545e-09	-1.40134e-08	-5.4472e-09	-1.9392e-09	-1.7534e-08	-1.81492e-08	-2.73694e-08	-1.49542e-08	-1.21406e-08	-1.07944e-08	-5.19e-09	-1.36072e-08	-4.2766e-09	-9.6902e-09	-1.07274e-08	-2.774e-09			1.72114	2.48621
11.2421	-3.34868				732	0.0755	0.02823	0.10221			-1.05	-2.4436e-08	-2.2333e-08	-1.38294e-08	-2.46124e-08	-2.26854e-08	-2.21646e-08	-2.26036e-08	-1.6973e-08	-3.82992e-08	-7.25226e-08	-7.09546e-08	-9.316e-08	-2.43288e-08	-2.33288e-08	-1.93428e-08	-1.03646e-08	-1.65642e-08	-1.38728e-08	-1.16304e-08	-1.12792e-08	-5.3978e-09	-1.99652e-08	-1.86418e-08	1.532e-10	-2.71598e-08	-1.10324e-08	-1.90212e-08	-1.1732e-08	-2.85922e-08	-1.02102e-08			1.75116	2.48309
11.2601	-0.33317				731	0.07556	0.02812	0.10221			-1.1	-2.96758e-08	-4.2112e-09	-2.03862e-08	-7.656e-09	-1.50946e-08	-1.7674e-08	-2.42834e-08	2.3774e-09	-7.6577e-08	-5.96232e-08	-7.85938e-08	-1.1362e-07	-4.3552e-09	-1.72294e-08	-1.90196e-08	-1.69854e-08	-1.08382e-08	-3.766e-09	-1.73678e-08	-5.044e-10	-1.9024e-08	-6.5662e-09	-2.24152e-08	-1.68716e-08	-8.7206e-09	-2.7912e-09	-1.7974e-08	-1.43836e-08	-1.77694e-08	-6.6568e-09			1.78118	2.47997
11.2781	-0.31767				730	0.07557	0.02796	0.10219			-1.15	-2.03898e-08	-1.83256e-08	-1.41782e-08	-2.87232e-08	-2.4767e-08	-2.6659e-08	-9.6362e-09	-1.48162e-08	-4.35366e-08	-8.1497e-08	-9.302e-08	-1.225e-07	-2.39836e-08	-1.50356e-08	-1.79326e-08	-1.17254e-08	-1.06084e-08	-1.50366e-08	-1.8829e-08	-1.6391e-08	-1.8924e-08	-1.53948e-08	-1.80502e-08	-6.3276e-09	-2.94026e-08	-2.81618e-08	-2.17466e-08	-2.8027e-08	-2.75612e-08	-2.42134e-08			1.8112	2.47685
11.2961	8.69784				729	0.07569	0.02783	0.10207			-1.2	-2.72918e-08	-1.94424e-08	-1.50654e-08	-1.5329e-08	-5.3658e-09	-2.9984e-09	-1.58664e-08	-1.7453e-08	-5.69896e-08	-7.48296e-08	-1.0796e-07	-1.2368e-07	-1.09118e-08	-3.7246e-09	-1.38992e-08	-2.65082e-08	-3.6632e-09	-1.17296e-08	-1.30892e-08	-1.75128e-08	-2.17326e-08	-5.7264e-09	-1.67344e-08	-2.63732e-08	-1.86164e-08	-1.8757e-08	-1.79642e-08	-1.97658e-08	-5.5848e-09	-1.93512e-08			1.84122	2.47374
11.3141	8.71335				728	0.07575	0.02764	0.10199			-1.25	-1.05078e-08	-1.27702e-08	-6.8992e-09	-2.10354e-08	-1.80374e-08	-1.8527e-08	-2.91288e-08	-1.9365e-08	-5.99954e-08	-6.898e-08	-1.0404e-07	-1.3916e-07	-2.70946e-08	-1.29164e-08	-3.2494e-08	-1.17418e-08	-1.8276e-08	-3.0282e-08	-5.2982e-09	-2.7685e-08	-4.0834e-09	-2.51932e-08	-1.28188e-08	-1.32138e-08	-2.18218e-08	-2.51498e-08	-1.487e-08	-2.00896e-08	-1.70308e-08	-2.82928e-08			1.87124	2.47063
11.3321	6.72886				727	0.07585	0.02754	0.10195			-1.3	-2.26376e-08	-2.04786e-08	-1.66292e-08	-2.02298e-08	-3.98e-09	-9.895e-09	-1.04456e-08	-1.17968e-08	-6.46582e-08	-9.35724e-08	-1.3378e-07	-1.3892e-07	-2.02276e-08	-3.394e-09	-2.16572e-08	-2.43328e-08	-7.5232e-09	-1.82322e-08	-1.63684e-08	-1.20306e-08	-1.41372e-08	-1.85804e-08	-3.09984e-08	-2.8807e-08	-1.32062e-08	-1.97038e-08	-1.94626e-08	-1.54912e-08	-3.6968e-09	-2.4e-12			1.90126	2.46753
11.3501	5.74436				726	0.07599	0.02746	0.10191			-1.35	-8.6358e-09	-1.31336e-08	-1.5276e-08	-2.45424e-08	-1.25118e-08	-1.58462e-08	-2.5909e-08	-2.86846e-08	-5.1004e-08	-1.0382e-07	-7.612e-08	-1.724e-07	-2.9674e-08	-2.95918e-08	-2.10956e-08	-6.22e-10	-3.13656e-08	-2.5673e-08	-1.11174e-08	-3.09914e-08	-1.1858e-08	-2.39436e-08	-1.03294e-08	-1.35002e-08	-2.80228e-08	-2.59048e-08	-1.1457e-08	-1.48382e-08	-1.5276e-08	-2.98158e-08			1.93128	2.46443
11.3681	-7.24013				725	0.07609	0.02743	0.10192			-1.4	-2.87278e-08	-1.70772e-08	-1.88102e-08	-6.432e-09	-1.99974e-08	-6.1822e-09	-9.7026e-09	-1.1684e-08	-5.64066e-08	-8.502e-08	-9.424e-08	-1.365e-07	-1.7841e-08	-1.16666e-08	-4.5992e-09	-2.07508e-08	-1.67316e-08	-1.63754e-08	-2.88284e-08	-1.08732e-08	-1.55714e-08	-4.8234e-09	-1.51672e-08	-2.47476e-08	-4.8226e-09	-2.11548e-08	-5.739e-09	-2.27748e-08	-9.6886e-09	-2.1768e-08			1.9613	2.46133
11.3861	5.77538				724	0.07612	0.02732	0.10189			-1.45	-2.7441e-08	-2.84414e-08	-1.46094e-08	-1.65362e-08	-3.03722e-08	-2.76708e-08	-3.23954e-08	-2.57496e-08	-6.85696e-08	-9.24082e-08	-9.336e-08	-1.243e-07	-2.0468e-08	-2.74812e-08	-2.38166e-08	-3.2866e-09	-3.1029e-08	-1.90644e-08	-1.1739e-08	-2.2639e-08	-2.14054e-08	-2.64562e-08	-1.98146e-08	-2.0845e-08	-1.87774e-08	-2.00918e-08	-2.48222e-08	-2.34416e-08	-3.17e-08	-2.18788e-08			1.99132	2.45824
11.4041	0.79089				723	0.07624	0.02723	0.1018			-1.5	-2.66104e-08	-2.09388e-08	-3.30098e-08	-1.6089e-08	-1.40744e-08	-1.31746e-08	-2.25462e-08	-1.6332e-09	-7.41866e-08	-8.37366e-08	-1.2328e-07	-1.0938e-07	-6.6336e-09	-1.71068e-08	-3.693e-09	-3.22592e-08	-7.0666e-09	-3.3242e-09	-2.4497e-08	-1.38134e-08	-3.36634e-08	-1.11062e-08	-1.9028e-08	-1.8668e-08	-6.4086e-09	-7.5592e-09	-1.64572e-08	-2.11084e-08	-1.82826e-08	-6.659e-09			2.02134	2.45516
11.4221	-2.19361				722	0.07634	0.02721	0.1017			-1.55	-2.96982e-08	-2.58578e-08	-2.576e-09	-1.39448e-08	-1.64004e-08	-3.36048e-08	-1.4166e-08	-2.19926e-08	-7.69928e-08	-7.5009e-08	-1.9254e-07	-1.4452e-07	-1.7035e-08	-2.8637e-08	-2.6947e-08	-2.22388e-08	-2.62278e-08	-2.13322e-08	-1.783e-09	-1.88486e-08	-2.11552e-08	-1.83684e-08	-1.74758e-08	-9.5332e-09	-2.21412e-08	-1.61174e-08	-2.569e-08	-1.81704e-08	-3.17208e-08	-1.82068e-08			2.05136	2.45208
11.4401	4.8219				721	0.07653	0.02725	0.10159			-1.6	-4.39606e-08	-2.28868e-08	-2.03982e-08	-8.2906e-09	-2.03398e-08	-1.89576e-08	-8.3278e-09	-7.8638e-09	-8.82226e-08	-9.53564e-08	-1.7124e-07	-1.8696e-07	-7.6882e-09	-5.885e-09	-1.1312e-08	-2.5786e-08	-7.4794e-09	-1.53898e-08	-2.32548e-08	-2.6916e-09	-2.31278e-08	-3.322e-09	-2.33726e-08	-2.53902e-08	-2.17978e-08	-6.4166e-09	-2.05458e-08	-2.18334e-08	-2.38234e-08	-6.6308e-09			2.08138	2.449
11.4581	-6.16259				720	0.07661	0.02722	0.10153			-1.65	-1.6726e-08	-2.44904e-08	-1.73026e-08	-3.0778e-08	-2.61924e-08	-3.15982e-08	-3.25012e-08	-3.54112e-08	-8.81358e-08	-8.6993e-08	-1.9792e-07	-1.6838e-07	-3.14328e-08	-2.14042e-08	-1.9252e-08	-2.44002e-08	-1.95308e-08	-1.82936e-08	-2.10036e-08	-2.54252e-08	-2.48034e-08	-2.1177e-08	-2.40978e-08	-2.35712e-08	-3.42766e-08	-2.07378e-08	-2.88962e-08	-2.79816e-08	-3.424e-08	-2.1986e-08			2.1114	2.44593
11.4761	4.85292				719	0.07675	0.0272	0.10139			-1.7	-3.47378e-08	-7.7998e-09	-2.17152e-08	-1.97622e-08	-2.39814e-08	-2.29512e-08	-2.27066e-08	-2.53292e-08	-7.36058e-08	-7.3679e-08	-1.7768e-07	-1.8002e-07	-2.19612e-08	-3.5776e-09	-2.4436e-08	-3.4873e-08	-1.66362e-08	-2.28108e-08	-2.1664e-08	-1.1121e-08	-3.208e-08	-8.0642e-09	-1.98162e-08	-1.70142e-08	-6.9778e-09	-2.4269e-08	-8.2512e-09	-2.1769e-08	-6.1482e-09	-2.58846e-08			2.14142	2.44286
11.4941	6.86842				718	0.07689	0.02713	0.10131			-1.75	-3.88198e-08	-2.64616e-08	-1.14528e-08	-2.99776e-08	-2.65102e-08	-2.83772e-08	-2.81704e-08	-2.83936e-08	-7.17172e-08	-8.5625e-08	-1.4764e-07	-2.78e-07	-3.49496e-08	-2.16404e-08	-4.13084e-08	-2.4507e-08	-2.00152e-08	-3.82394e-08	-9.276e-09	-2.68964e-08	-9.878e-09	-3.6838e-08	-2.40284e-08	-2.71202e-08	-2.73148e-08	-3.3444e-08	-2.4009e-08	-2.9866e-08	-2.76342e-08	-3.70962e-08			2.17144	2.4398
11.5121	-1.11607				717	0.07697	0.02709	0.10127			-1.8	-4.20214e-08	-1.03834e-08	-2.55728e-08	-2.72884e-08	-1.32796e-08	-9.2472e-09	-2.85136e-08	-3.03296e-08	-7.54284e-08	-6.26294e-08	-1.3086e-07	-2.0728e-07	-2.77204e-08	-1.17458e-08	-2.83712e-08	-3.60398e-08	-1.5408e-08	-2.5075e-08	-2.98618e-08	-2.71252e-08	-2.73116e-08	-2.81928e-08	-3.9747e-08	-4.0425e-08	-3.06278e-08	-2.77456e-08	-1.9319e-08	-2.6384e-08	-1.2838e-08	-2.92846e-08			2.20146	2.43674
11.5301	-7.10056				716	0.07712	0.02701	0.1012			-1.85	-3.3916e-08	-2.76262e-08	-2.13362e-08	-3.86336e-08	-2.7302e-08	-2.89676e-08	-3.91174e-08	-4.51456e-08	-6.73014e-08	-7.38e-08	-1.1538e-07	-2.4414e-07	-4.03116e-08	-4.1907e-08	-3.97608e-08	-3.29146e-08	-4.74388e-08	-4.19566e-08	-2.17204e-08	-4.3322e-08	-2.11206e-08	-4.1893e-08	-2.68142e-08	-3.25776e-08	-3.75178e-08	-4.74748e-08	-3.03304e-08	-3.44366e-08	-3.1597e-08	-4.65256e-08			2.23148	2.43369
11.5481	2.91495				715	0.07716	0.02686	0.1011			-1.9	-5.01162e-08	-2.0043e-08	-3.68108e-08	-2.44504e-08	-3.27568e-08	-1.95942e-08	-3.68756e-08	-3.62388e-08	-1.0638e-07	-8.588e-08	-1.402e-07	-2.8444e-07	-3.80204e-08	-3.1442e-08	-3.48346e-08	-4.29818e-08	-3.68226e-08	-3.82946e-08	-3.92752e-08	-3.60434e-08	-3.4612e-08	-4.05574e-08	-3.86972e-08	-4.20902e-08	-2.60298e-08	-3.69858e-08	-3.33668e-08	-3.41826e-08	-2.8343e-08	-2.87518e-08			2.2615	2.43064
11.5661	-0.06955				714	0.07727	0.02677	0.10096			-1.95	-5.15594e-08	-3.26138e-08	-3.4539e-08	-4.0061e-08	-5.61306e-08	-4.62018e-08	-4.66866e-08	-5.38584e-08	-1.0786e-07	-9.772e-08	-1.1894e-07	-2.145e-07	-5.1341e-08	-5.57182e-08	-4.9939e-08	-3.26406e-08	-4.84114e-08	-5.1389e-08	-4.42934e-08	-4.48854e-08	-3.5296e-08	-6.05576e-08	-4.68872e-08	-4.93928e-08	-5.47788e-08	-5.63826e-08	-5.02276e-08	-5.31146e-08	-6.3126e-08	-6.74976e-08			2.29152	2.4276
11.5841	3.94596				713	0.0774	0.02668	0.10089			-2	-5.33664e-08	-3.67884e-08	-5.68588e-08	-3.50444e-08	-4.53838e-08	-4.3905e-08	-3.65998e-08	-4.20032e-08	-9.578e-08	-1.0922e-07	-1.2996e-07	-3.1604e-07	-4.27574e-08	-4.7316e-08	-5.05642e-08	-5.50144e-08	-4.35426e-08	-5.86822e-08	-6.5284e-08	-5.72802e-08	-6.678e-08	-4.52026e-08	-7.03462e-08	-6.39662e-08	-5.47848e-08	-6.01978e-08	-5.79306e-08	-5.41754e-08	-5.7565e-08	-5.03266e-08			2.32154	2.42456
11.6021	5.96147				712	0.07746	0.02653	0.10082			-2.05	-4.77954e-08	-5.96492e-08	-5.0011e-08	-5.30108e-08	-7.049e-08	-7.41172e-08	-5.81122e-08	-6.72966e-08	-1.2768e-07	-1.5594e-07	-1.4588e-07	-2.8948e-07	-6.25274e-08	-7.85354e-08	-6.95182e-08	-6.0928e-08	-7.74966e-08	-5.13422e-08	-6.07388e-08	-7.06114e-08	-6.66912e-08	-7.10946e-08	-5.95614e-08	-5.60346e-08	-7.26012e-08	-7.5445e-08	-8.25104e-08	-7.41482e-08	-8.68818e-08	-7.32942e-08			2.35156	2.42152
11.6201	2.97698				711	0.07753	0.02639	0.10066			-2.1	-6.9128e-08	-4.7548e-08	-6.61422e-08	-5.4379e-08	-6.90404e-08	-6.78224e-08	-5.93552e-08	-6.5618e-08	-1.3578e-07	-1.5054e-07	-1.6656e-07	-3.0238e-07	-6.11686e-08	-7.1277e-08	-7.72592e-08	-8.58254e-08	-6.86106e-08	-8.18844e-08	-9.48728e-08	-6.73662e-08	-9.67508e-08	-7.1052e-08	-7.93854e-08	-8.803e-08	-7.31012e-08	-8.982e-08	-8.68046e-08	-8.54164e-08	-8.57586e-08	-1.0052e-07			2.38158	2.41849
11.6381	11.9925				710	0.07757	0.0263	0.10063			-2.15	-5.90862e-08	-6.605e-08	-6.5554e-08	-8.89234e-08	-9.19818e-08	-9.63214e-08	-8.026e-08	-8.17746e-08	-1.4542e-07	-1.8858e-07	-2.802e-07	-2.7898e-07	-8.51898e-08	-8.7806e-08	-9.24122e-08	-8.15082e-08	-8.94226e-08	-7.98576e-08	-9.954e-08	-8.752e-08	-9.3262e-08	-8.91982e-08	-9.14282e-08	-1.0218e-07	-9.19988e-08	-9.9e-08	-9.342e-08	-9.552e-08	-9.36e-08	-8.82e-08			2.4116	2.41546
11.6561	-0.99201				709	0.07768	0.02623	0.1006			-2.2	-6.75934e-08	-6.35906e-08	-8.52042e-08	-9.228e-08	-8.64804e-08	-1.0324e-07	-8.74962e-08	-8.96372e-08	-1.6122e-07	-2.0036e-07	-1.7998e-07	-3.7668e-07	-9.40674e-08	-9.748e-08	-1.0196e-07	-9.576e-08	-1.0156e-07	-8.886e-08	-8.828e-08	-1.0282e-07	-9.49e-08	-1.163e-07	-1.1182e-07	-9.638e-08	-1.0446e-07	-9.572e-08	-1.06825e-07	-1.08206e-07	-9.854e-08	-1.10358e-07			2.44162	2.41244
11.6741	5.0235				708	0.07785	0.02608	0.10055			-2.25	-6.6904e-08	-7.4557e-08	-1.059e-07	-8.334e-08	-9.64258e-08	-1.03574e-07	-9.946e-08	-1.0928e-07	-2.233e-07	-2.1256e-07	-2.2272e-07	-3.3326e-07	-1.01811e-07	-9.022e-08	-1.1162e-07	-9.28e-08	-9.172e-08	-9.914e-08	-1.2176e-07	-1.1076e-07	-1.0002e-07	-1.1326e-07	-1.1978e-07	-1.3246e-07	-1.0902e-07	-9.572e-08	-1.1316e-07	-9.574e-08	-1.1076e-07	-1.0398e-07			2.47164	2.40942
11.6921	-2.96099				707	0.07788	0.02598	0.10037			-2.3	-8.3861e-08	-6.37998e-08	-8.464e-08	-1.0286e-07	-1.0942e-07	-1.0674e-07	-1.1278e-07	-1.1828e-07	-2.7546e-07	-2.2016e-07	-2.7084e-07	-4.2674e-07	-9.786e-08	-1.2568e-07	-1.8208e-07	-9.532e-08	-1.326e-07	-1.0998e-07	-1.0878e-07	-1.0122e-07	-1.0858e-07	-1.1416e-07	-2.036e-07	-1.204e-07	-1.098e-07	-9.72e-08	-1.015e-07	-9.704e-08	-1.175e-07	-1.2978e-07			2.50166	2.40641
11.7101	-1.94549				706	0.07807	0.02594	0.10023			-2.35	-1.0132e-07	-7.82988e-08	-9.84404e-08	-9.716e-08	-1.042e-07	-1.1608e-07	-1.0754e-07	-9.73e-08	-2.9344e-07	-3.0296e-07	-2.7708e-07	-3.6092e-07	-9.888e-08	-2.1728e-07	-1.2946e-07	-9.388e-08	-1.1884e-07	-1.0492e-07	-1.0758e-07	-8.776e-08	-1.146e-07	-1.1188e-07	-1.1198e-07	-2.2574e-07	-1.829e-07	-9.314e-08	-1.2138e-07	-1.1034e-07	-1.3148e-07	-1.2306e-07			2.53168	2.4034
11.7281	-0.92998				705	0.07818	0.02583	0.10016			-2.4	-9.274e-08	-7.62686e-08	-9.634e-08	-1.07992e-07	-1.3614e-07	-1.2584e-07	-1.1266e-07	-1.1372e-07	-3.1686e-07	-2.6072e-07	-2.5826e-07	-3.8976e-07	-1.0048e-07	-1.2882e-07	-2.0892e-07	-1.32e-07	-1.4144e-07	-1.6994e-07	-1.0944e-07	-1.1068e-07	-1.0988e-07	-1.1602e-07	-1.0762e-07	-1.3022e-07	-1.1786e-07	-1.2668e-07	-1.2154e-07	-1.1852e-07	-1.223e-07	-1.1044e-07			2.5617	2.4004
11.7461	-6.91447				704	0.07829	0.02578	0.10012			-2.45	-1.401e-07	-8.83458e-08	-1.069e-07	-1.1402e-07	-2.2356e-07	-1.0602e-07	-9.326e-08	-1.15e-07	-3.3568e-07	-3.2362e-07	-3.445e-07	-4.2488e-07	-1.8888e-07	-1.4218e-07	-1.3322e-07	-1.989e-07	-1.338e-07	-1.115e-07	-1.192e-07	-1.4172e-07	-1.127e-07	-1.2336e-07	-1.24e-07	-1.234e-07	-1.249e-07	-1.0926e-07	-1.2804e-07	-1.2372e-07	-1.29e-07	-1.281e-07			2.59172	2.3974
11.7641	13.101				703	0.07848	0.02575	0.10011			-2.5	-1.7124e-07	-8.9406e-08	-8.612e-08	-1.0352e-07	-1.2476e-07	-1.1998e-07	-1.1622e-07	-1.1806e-07	-3.6642e-07	-3.7488e-07	-3.643e-07	-4.869e-07	-1.0436e-07	-1.338e-07	-1.4338e-07	-1.446e-07	-1.1908e-07	-1.4042e-07	-1.216e-07	-1.2262e-07	-1.1378e-07	-1.287e-07	-1.2126e-07	-1.2308e-07	-1.2848e-07	-1.2462e-07	-1.311e-07	-1.2642e-07	-1.3172e-07	-1.514e-07			2.62174	2.3944
11.7821	0.11654				702	0.07865	0.0257	0.10009			-2.55	-2.3368e-07	-1.0794e-07	-1.114e-07	-1.3088e-07	-1.3318e-07	-1.2734e-07	-1.0294e-07	-1.321e-07	-4.3924e-07	-3.778e-07	-3.8532e-07	-4.5714e-07	-1.3414e-07	-1.6754e-07	-1.47e-07	-1.443e-07	-1.3474e-07	-1.4578e-07	-1.4664e-07	-1.8966e-07	-1.199e-07	-1.2864e-07	-1.263e-07	-1.4092e-07	-1.2768e-07	-2.0496e-07	-1.3846e-07	-1.376e-07	-1.4686e-07	-1.6168e-07			2.65176	2.39141
11.8001	-8.86795				701	0.07879	0.02561	0.09996			-2.6	-3.0838e-07	-9.78e-08	-1.25e-07	-1.2732e-07	-1.297e-07	-1.3616e-07	-1.2092e-07	-1.4126e-07	-4.7978e-07	-4.434e-07	-3.5626e-07	-4.4898e-07	-1.3568e-07	-1.6104e-07	-2.0494e-07	-1.5462e-07	-1.4782e-07	-1.4864e-07	-1.3692e-07	-1.6148e-07	-1.3602e-07	-1.3204e-07	-1.3358e-07	-1.7702e-07	-1.443e-07	-1.3008e-07	-1.4932e-07	-1.3552e-07	-1.4908e-07	-2.2108e-07			2.68178	2.38842
11.8181	0.14756				700	0.07885	0.02547	0.09979			-2.65	-3.1576e-07	-1.4792e-07	-1.4716e-07	-2.171e-07	-1.3066e-07	-1.4512e-07	-1.3358e-07	-1.4398e-07	-5.5202e-07	-4.8062e-07	-4.3374e-07	-4.7292e-07	-1.6512e-07	-1.6508e-07	-1.7136e-07	-1.932e-07	-1.608e-07	-1.6178e-07	-1.8198e-07	-1.644e-07	-1.4388e-07	-1.4222e-07	-1.4066e-07	-1.713e-07	-1.9624e-07	-1.561e-07	-1.806e-07	-1.828e-07	-1.6464e-07	-1.6508e-07			2.7118	2.38544
11.8361	-9.83693				699	0.07893	0.02543	0.09968			-2.7	-5.0728e-07	-1.78e-07	-1.7846e-07	-1.6346e-07	-1.4062e-07	-1.4604e-07	-1.541e-07	-1.5668e-07	-7.0518e-07	-5.6588e-07	-5.2694e-07	-5.4672e-07	-1.5262e-07	-2.4706e-07	-2.303e-07	-2.4388e-07	-1.6772e-07	-1.8848e-07	-1.6272e-07	-2.2654e-07	-1.6876e-07	-1.6152e-07	-1.5728e-07	-1.9464e-07	-2.1774e-07	-2.0356e-07	-2.258e-07	-2.0704e-07	-2.0314e-07	-2.0804e-07			2.74182	2.38246
11.8541	4.17857				698	0.0791	0.02535	0.09962			-2.75	-6.5622e-07	-2.0888e-07	-2.0824e-07	-1.6046e-07	-1.5522e-07	-1.5974e-07	-1.627e-07	-1.6484e-07	-7.3496e-07	-5.7748e-07	-4.95e-07	-5.7736e-07	-1.9758e-07	-2.7022e-07	-2.6626e-07	-2.9808e-07	-1.82e-07	-1.8768e-07	-1.7806e-07	-2.1864e-07	-2.0898e-07	-1.8296e-07	-2.71e-07	-2.6752e-07	-3.2268e-07	-2.105e-07	-3.0172e-07	-2.591e-07	-2.4334e-07	-3.2616e-07			2.77184	2.37949
11.8721	1.19408				697	0.07922	0.02524	0.09953			-2.8	-8.8384e-07	-2.588e-07	-2.6298e-07	-1.8158e-07	-1.7406e-07	-1.8848e-07	-1.9772e-07	-1.958e-07	-8.341e-07	-7.3786e-07	-6.0508e-07	-6.391e-07	-2.4068e-07	-2.9456e-07	-2.5754e-07	-3.304e-07	-2.292e-07	-2.3204e-07	-2.0544e-07	-3.5718e-07	-2.7486e-07	-2.8246e-07	-2.7564e-07	-3.1912e-07	-2.8716e-07	-2.9902e-07	-3.444e-07	-3.3098e-07	-3.0776e-07	-3.5252e-07			2.80186	2.37652
11.8901	4.20959				696	0.07931	0.02516	0.09938			-2.85	-1.3344e-06	-2.4752e-07	-3.3398e-07	-2.5902e-07	-2.5044e-07	-2.5804e-07	-2.6058e-07	-2.6918e-07	-9.102e-07	-8.4222e-07	-6.83e-07	-6.0422e-07	-3.1998e-07	-3.7984e-07	-3.3802e-07	-3.5928e-07	-2.7104e-07	-3.2218e-07	-2.9712e-07	-3.6686e-07	-2.7718e-07	-2.9074e-07	-3.6958e-07	-4.6346e-07	-3.8234e-07	-3.3746e-07	-4.2452e-07	-3.7674e-07	-3.6772e-07	-3.6486e-07			2.83188	2.37355
11.9081	-1.7749				695	0.07939	0.02508	0.09924			-2.9	-1.7774e-06	-4.479e-07	-4.0984e-07	-3.1684e-07	-3.2416e-07	-3.1736e-07	-2.83e-07	-2.3498e-07	-1.1313e-06	-9.0056e-07	-7.446e-07	-6.8232e-07	-4.3152e-07	-4.4262e-07	-4.16e-07	-4.3618e-07	-2.9574e-07	-3.0832e-07	-2.687e-07	-4.1278e-07	-3.8476e-07	-3.9386e-07	-5.308e-07	-5.4042e-07	-5.2562e-07	-3.6784e-07	-5.0248e-07	-4.5638e-07	-4.4608e-07	-5.5602e-07			2.8619	2.37059
11.9261	6.24061				694	0.07951	0.02502	0.09908			-2.95	-2.5807e-06	-4.9146e-07	-5.4492e-07	-3.6858e-07	-4.527e-07	-3.5254e-07	-3.8666e-07	-3.4084e-07	-1.3395e-06	-1.0743e-06	-7.7158e-07	-7.6164e-07	-5.5698e-07	-5.2114e-07	-5.1568e-07	-5.1086e-07	-3.9758e-07	-3.5204e-07	-3.7064e-07	-5.6792e-07	-5.0566e-07	-5.2364e-07	-6.324e-07	-6.4582e-07	-6.9834e-07	-3.7888e-07	-5.1512e-07	-4.619e-07	-4.5138e-07	-6.4512e-07			2.89192	2.36764
11.9441	-2.74389				693	0.07962	0.02496	0.09891			-3	-3.6693e-06	-6.297e-07	-6.5566e-07	-4.2056e-07	-3.9562e-07	-4.7646e-07	-4.8466e-07	-4.1056e-07	-1.4977e-06	-1.2184e-06	-1.00794e-06	-9.5856e-07	-6.0812e-07	-8.4388e-07	-7.1732e-07	-6.7748e-07	-4.5174e-07	-4.122e-07	-4.4664e-07	-6.6724e-07	-5.751e-07	-7.0228e-07	-6.5802e-07	-8.7066e-07	-9.6138e-07	-5.9098e-07	-8.5956e-07	-7.254e-07	-6.9456e-07	-7.9604e-07			2.92194	2.36469
11.9621	6.27162				692	0.07979	0.02488	0.09883			-3.05	-6.1907e-06	-8.2434e-07	-9.648e-07	-6.4752e-07	-5.5958e-07	-7.4522e-07	-6.1044e-07	-4.8306e-07	-1.5701e-06	-1.3271e-06	-1.291e-06	-1.1498e-06	-8.318e-07	-9.272e-07	-8.3048e-07	-7.108e-07	-6.7922e-07	-5.4324e-07	-5.0154e-07	-6.823e-07	-7.9638e-07	-8.7666e-07	-9.8844e-07	-1.03188e-06	-1.1039e-06	-9.5976e-07	-1.05936e-06	-8.8628e-07	-1.1448e-06	-1.0354e-06			2.95196	2.36174
11.9801	1.28713				691	0.07994	0.02481	0.09876			-3.1	-1.0407e-05	-1.2324e-06	-1.1931e-06	-6.8192e-07	-6.3804e-07	-8.8166e-07	-7.2098e-07	-5.6892e-07	-1.7296e-06	-1.5421e-06	-1.3862e-06	-1.2719e-06	-1.0537e-06	-1.2927e-06	-9.874e-07	-1.1321e-06	-9.093e-07	-6.1856e-07	-6.6416e-07	-9.844e-07	-9.9606e-07	-1.0906e-06	-1.3309e-06	-1.3302e-06	-1.3038e-06	-1.1507e-06	-1.2567e-06	-1.0664e-06	-1.243e-06	-1.2084e-06			2.98198	2.3588
11.9981	-1.69736				690	0.08003	0.02472	0.09863			-3.15	-2.0794e-05	-1.7168e-06	-1.5383e-06	-9.1208e-07	-9.5188e-07	-9.949e-07	-9.369e-07	-7.384e-07	-1.9275e-06	-1.8297e-06	-1.7651e-06	-1.4737e-06	-1.3347e-06	-1.459e-06	-1.3359e-06	-1.3312e-06	-1.05342e-06	-8.3706e-07	-8.4888e-07	-1.2941e-06	-1.2768e-06	-1.2319e-06	-1.399e-06	-1.5903e-06	-1.4617e-06	-1.4389e-06	-1.4592e-06	-1.4374e-06	-1.4972e-06	-1.5116e-06			3.012	2.35586
12.0161	2.31814				689	0.08013	0.02466	0.09854			-3.2	-3.4306e-05	-2.3138e-06	-1.9844e-06	-1.0718e-06	-1.1069e-06	-1.2573e-06	-1.0593e-06	-9.6522e-07	-2.2811e-06	-2.1835e-06	-2.0664e-06	-1.8427e-06	-1.785e-06	-1.7571e-06	-1.4318e-06	-1.5496e-06	-1.3763e-06	-1.06436e-06	-1.1359e-06	-1.4731e-06	-1.5371e-06	-1.6028e-06	-1.6173e-06	-1.8405e-06	-2.0569e-06	-1.5801e-06	-1.8056e-06	-1.5997e-06	-1.8268e-06	-1.7786e-06			3.04202	2.35293
12.0341	12.3337				688	0.08018	0.02456	0.09841			-3.25	-5.3118e-05	-3.3299e-06	-2.4986e-06	-1.2375e-06	-1.3167e-06	-1.488e-06	-1.4175e-06	-1.3684e-06	-2.535e-06	-2.4939e-06	-2.3317e-06	-2.2121e-06	-2.0732e-06	-2.0918e-06	-1.9284e-06	-1.903e-06	-1.6584e-06	-1.4939e-06	-1.2536e-06	-1.8849e-06	-1.8632e-06	-1.95e-06	-2.0085e-06	-2.2347e-06	-2.296e-06	-1.8916e-06	-2.0127e-06	-2.1191e-06	-2.1465e-06	-1.8877e-06			3.07204	2.35
12.0521	2.34916				687	0.08031	0.02445	0.09835			-3.3	-8.2492e-05	-4.7629e-06	-3.4319e-06	-1.7276e-06	-1.6208e-06	-1.7757e-06	-1.8125e-06	-1.6496e-06	-2.8974e-06	-2.8618e-06	-2.7604e-06	-2.6671e-06	-2.7141e-06	-2.5315e-06	-2.2209e-06	-2.1416e-06	-2.0358e-06	-1.8481e-06	-1.6157e-06	-2.3369e-06	-2.2896e-06	-2.3708e-06	-2.222e-06	-2.6748e-06	-2.8293e-06	-2.3869e-06	-2.482e-06	-2.4929e-06	-2.4961e-06	-2.4066e-06			3.10206	2.34707
12.0701	0.36467				686	0.08044	0.02434	0.09828			-3.35	-0.00017962	-6.3467e-06	-4.459e-06	-2.3673e-06	-1.7922e-06	-2.2616e-06	-1.9455e-06	-2.0707e-06	-3.2505e-06	-3.2602e-06	-3.2137e-06	-3.1664e-06	-3.4486e-06	-2.9937e-06	-2.5466e-06	-2.7734e-06	-2.5682e-06	-2.2578e-06	-1.9382e-06	-2.9547e-06	-2.6383e-06	-2.8635e-06	-2.814e-06	-2.9579e-06	-3.2136e-06	-2.7943e-06	-2.9416e-06	-2.9081e-06	-3.0404e-06	-2.9688e-06			3.13208	2.34415
12.0881	-4.61983				685	0.08052	0.02421	0.0982			-3.4	-0.00022996	-8.5282e-06	-5.4473e-06	-2.9339e-06	-2.3128e-06	-2.5765e-06	-2.7315e-06	-2.4574e-06	-3.6595e-06	-3.7697e-06	-3.7848e-06	-4.0704e-06	-4.2599e-06	-3.5896e-06	-3.0942e-06	-3.6354e-06	-3.2209e-06	-2.7921e-06	-2.3778e-06	-3.4356e-06	-3.1324e-06	-3.5126e-06	-3.2326e-06	-3.5309e-06	-3.7638e-06	-3.4202e-06	-3.2658e-06	-3.4134e-06	-3.5411e-06	-3.4858e-06			3.1621	2.34124
12.1061	-0.60432				684	0.0806	0.0241	0.09812			-3.45	-0.0002853	-1.05547e-05	-6.7247e-06	-3.6812e-06	-2.9951e-06	-3.0765e-06	-3.177e-06	-2.9236e-06	-3.8685e-06	-4.2351e-06	-4.4133e-06	-4.9259e-06	-5.3039e-06	-4.3925e-06	-3.7582e-06	-4.4225e-06	-4.0709e-06	-3.4315e-06	-2.8835e-06	-3.8313e-06	-3.5795e-06	-4.2615e-06	-3.9983e-06	-3.9866e-06	-4.5093e-06	-4.0483e-06	-3.8247e-06	-3.8534e-06	-4.3278e-06	-4.23e-06			3.19212	2.33832
12.1241	-2.58881				683	0.08059	0.02399	0.09797			-3.5	-0.00035206	-1.3726e-05	-8.31e-06	-4.7129e-06	-3.6752e-06	-3.6384e-06	-3.919e-06	-3.8676e-06	-4.1939e-06	-4.8653e-06	-4.9353e-06	-5.8579e-06	-6.8244e-06	-5.3371e-06	-4.3739e-06	-5.5621e-06	-4.86e-06	-4.1619e-06	-3.5078e-06	-4.5925e-06	-4.4638e-06	-4.8391e-06	-4.8153e-06	-4.8009e-06	-5.3439e-06	-4.847e-06	-4.2346e-06	-4.3636e-06	-5.1981e-06	-4.8998e-06			3.22214	2.33542
12.1421	-5.5733				682	0.08065	0.02394	0.09786			-3.55	-0.00041944	-1.552e-05	-1.01057e-05	-5.8225e-06	-4.5407e-06	-4.6717e-06	-4.7559e-06	-4.5352e-06	-4.8437e-06	-5.6958e-06	-5.7291e-06	-7.2714e-06	-8.5495e-06	-6.2409e-06	-5.2545e-06	-6.9568e-06	-6.0898e-06	-5.2244e-06	-4.3285e-06	-5.4109e-06	-5.1937e-06	-5.8031e-06	-5.7177e-06	-5.6804e-06	-6.2877e-06	-5.9799e-06	-5.0162e-06	-5.3929e-06	-6.2753e-06	-5.6543e-06			3.25216	2.33251
12.1601	1.4422				681	0.08074	0.02386	0.09773			-3.6	-0.0004901	-1.7912e-05	-1.3258e-05	-7.2609e-06	-5.5524e-06	-5.288e-06	-5.6104e-06	-5.4845e-06	-5.5947e-06	-6.4542e-06	-6.7961e-06	-8.9399e-06	-1.08591e-05	-7.6144e-06	-6.3428e-06	-8.8003e-06	-7.3502e-06	-6.751e-06	-5.5325e-06	-6.8357e-06	-6.2372e-06	-7.0255e-06	-6.8596e-06	-6.6027e-06	-7.7677e-06	-7.1196e-06	-6.0135e-06	-6.5512e-06	-7.6424e-06	-6.618e-06			3.28218	2.32961
12.1781	-7.54229				680	0.08082	0.02373	0.09756			-3.65	-0.00055926	-2.0812e-05	-1.4528e-05	-8.5235e-06	-6.2503e-06	-6.3015e-06	-6.8692e-06	-6.318e-06	-6.897e-06	-7.9814e-06	-8.2357e-06	-1.07748e-05	-1.4698e-05	-9.3575e-06	-8.2065e-06	-1.09654e-05	-9.4417e-06	-8.6115e-06	-6.906e-06	-8.4405e-06	-8.3663e-06	-8.8287e-06	-8.4018e-06	-8.1393e-06	-9.128e-06	-9.2482e-06	-7.2689e-06	-8.049e-06	-9.5903e-06	-8.449e-06			3.3122	2.32672
12.1961	4.47322				679	0.08099	0.02367	0.09746			-3.7	-0.0006238	-2.4046e-05	-1.7002e-05	-1.02772e-05	-7.5845e-06	-7.3532e-06	-8.4774e-06	-7.8137e-06	-7.9026e-06	-9.2989e-06	-9.7623e-06	-1.4626e-05	-1.7096e-05	-1.2172e-05	-1.03539e-05	-1.4976e-05	-1.3462e-05	-1.06934e-05	-8.4464e-06	-1.05576e-05	-1.05913e-05	-1.09711e-05	-1.03987e-05	-1.00138e-05	-1.2412e-05	-1.4624e-05	-9.3752e-06	-1.03869e-05	-1.5944e-05	-1.3284e-05			3.34222	2.32383
12.2141	5.48873				678	0.08113	0.02363	0.0974			-3.75	-0.0006853	-2.8612e-05	-2.0004e-05	-1.4974e-05	-8.7178e-06	-8.4507e-06	-1.02959e-05	-9.2713e-06	-9.831e-06	-1.08776e-05	-1.344e-05	-1.7142e-05	-1.9988e-05	-1.4526e-05	-1.4922e-05	-1.8096e-05	-1.5804e-05	-1.5992e-05	-1.05737e-05	-1.5998e-05	-1.5458e-05	-1.389e-05	-1.6206e-05	-1.6588e-05	-1.5494e-05	-1.7612e-05	-1.2156e-05	-1.7188e-05	-1.9518e-05	-1.799e-05			3.37224	2.32094
12.2321	-3.49577				677	0.08123	0.02355	0.09729			-3.8	-0.00075278	-3.3004e-05	-2.3752e-05	-1.8484e-05	-1.10598e-05	-1.04484e-05	-1.5086e-05	-1.13568e-05	-1.3636e-05	-1.3476e-05	-1.5446e-05	-2.007e-05	-2.3604e-05	-1.7488e-05	-1.758e-05	-2.1886e-05	-1.8978e-05	-1.836e-05	-1.611e-05	-1.8618e-05	-1.824e-05	-1.7334e-05	-1.9414e-05	-1.9936e-05	-1.9094e-05	-2.1482e-05	-1.6348e-05	-2.0484e-05	-2.3004e-05	-2.281e-05			3.40226	2.31806
12.2501	-3.48026				676	0.08129	0.02346	0.09714			-3.85	-0.0008099	-3.8418e-05	-2.9148e-05	-2.2086e-05	-1.4754e-05	-1.7002e-05	-1.8104e-05	-1.6222e-05	-1.6478e-05	-1.626e-05	-1.84e-05	-2.3426e-05	-2.8132e-05	-2.0746e-05	-2.113e-05	-2.6096e-05	-2.1696e-05	-2.168e-05	-1.886e-05	-2.2216e-05	-2.1866e-05	-2.176e-05	-2.3854e-05	-2.461e-05	-2.376e-05	-2.6764e-05	-2.1426e-05	-2.5048e-05	-2.832e-05	-2.751e-05			3.43228	2.31519
12.2681	-3.46475				675	0.08134	0.02336	0.09699			-3.9	-0.00086586	-4.4896e-05	-3.5546e-05	-2.846e-05	-1.9794e-05	-2.0506e-05	-2.1896e-05	-1.934e-05	-2.0166e-05	-2.0208e-05	-2.1882e-05	-2.734e-05	-3.2976e-05	-2.5182e-05	-2.5292e-05	-3.1042e-05	-2.686e-05	-2.5378e-05	-2.1896e-05	-2.5606e-05	-2.5592e-05	-2.665e-05	-2.863e-05	-3.0084e-05	-2.8984e-05	-3.176e-05	-2.5992e-05	-3.0416e-05	-3.4052e-05	-3.3422e-05			3.4623	2.31231
12.2861	-0.44924				674	0.08149	0.02327	0.09687			-3.95	-0.00093012	-5.4416e-05	-4.4122e-05	-3.6158e-05	-2.696e-05	-2.5268e-05	-2.648e-05	-2.4062e-05	-2.4938e-05	-2.4884e-05	-2.6438e-05	-3.1954e-05	-3.8516e-05	-3.0168e-05	-3.0246e-05	-3.619e-05	-3.1264e-05	-2.9776e-05	-2.6908e-05	-3.06e-05	-3.0372e-05	-3.1508e-05	-3.3956e-05	-3.4288e-05	-3.5176e-05	-3.751e-05	-3.1448e-05	-3.7004e-05	-4.0314e-05	-4.0008e-05			3.49232	2.30945
12.3041	-4.43374				673	0.08165	0.02318	0.09676			-4	-0.00099464	-6.5486e-05	-5.2398e-05	-4.5242e-05	-3.6648e-05	-3.1224e-05	-3.3638e-05	-3.0086e-05	-3.1174e-05	-3.0944e-05	-3.1902e-05	-3.8214e-05	-4.5666e-05	-3.5548e-05	-3.5414e-05	-4.2916e-05	-3.6556e-05	-3.4466e-05	-3.111e-05	-3.5552e-05	-3.5312e-05	-3.6728e-05	-3.9862e-05	-4.0692e-05	-4.1366e-05	-4.408e-05	-3.837e-05	-4.377e-05	-4.6386e-05	-4.817e-05			3.52234	2.30658
12.3221	-4.41823				672	0.0818	0.02309	0.09664			-4.05	-0.00107	-7.9574e-05	-6.6844e-05	-5.579e-05	-5.0162e-05	-3.9298e-05	-4.2448e-05	-3.62e-05	-3.8148e-05	-3.9248e-05	-3.8062e-05	-4.6936e-05	-5.4028e-05	-4.407e-05	-4.2524e-05	-5.0148e-05	-4.2048e-05	-4.1078e-05	-3.6512e-05	-4.2336e-05	-4.0982e-05	-4.3304e-05	-4.634e-05	-4.7332e-05	-4.9252e-05	-5.1898e-05	-4.6038e-05	-4.9966e-05	-5.3252e-05	-5.4728e-05			3.55236	2.30372
12.3401	-4.40272				671	0.08197	0.02303	0.09655			-4.1	-0.00114	-9.9348e-05	-8.4316e-05	-6.9512e-05	-6.4594e-05	-5.0178e-05	-5.219e-05	-4.5712e-05	-4.9482e-05	-4.8758e-05	-4.7596e-05	-5.706e-05	-6.3508e-05	-5.3818e-05	-5.1798e-05	-5.8842e-05	-4.9212e-05	-4.7528e-05	-4.2724e-05	-4.9192e-05	-4.7634e-05	-5.1396e-05	-5.438e-05	-5.4822e-05	-5.6438e-05	-5.9078e-05	-5.1694e-05	-5.7562e-05	-6.0034e-05	-6.3456e-05			3.58238	2.30087
12.3581	-2.38721				670	0.08203	0.0229	0.0964			-4.15	-0.00116	-0.00014148	-0.0001059	-8.5644e-05	-8.1186e-05	-6.3466e-05	-6.5614e-05	-5.7176e-05	-6.1782e-05	-6.281e-05	-5.8068e-05	-6.8374e-05	-7.7288e-05	-6.6036e-05	-6.3072e-05	-7.0212e-05	-5.8886e-05	-5.5938e-05	-5.0144e-05	-5.7146e-05	-5.5484e-05	-6.1632e-05	-6.2158e-05	-6.3372e-05	-6.6438e-05	-6.6956e-05	-5.9368e-05	-6.6446e-05	-6.733e-05	-7.1232e-05			3.6124	2.29802
12.3761	4.62829				669	0.08209	0.02276	0.09619			-4.2	-0.00124	-0.0001615	-0.00014524	-0.000104694	-9.942e-05	-7.8638e-05	-8.0298e-05	-7.183e-05	-7.5254e-05	-7.9416e-05	-7.3296e-05	-8.3588e-05	-9.5462e-05	-8.177e-05	-7.417e-05	-8.3098e-05	-6.939e-05	-6.6794e-05	-6.0868e-05	-6.5788e-05	-6.4676e-05	-7.4108e-05	-7.1148e-05	-7.1846e-05	-7.5066e-05	-7.6066e-05	-6.8034e-05	-7.5562e-05	-7.5086e-05	-8.0624e-05			3.64242	2.29517
12.3941	-1.3562				668	0.08221	0.02266	0.096			-4.25	-0.00132	-0.00018524	-0.00016478	-0.00013862	-0.00013852	-9.4696e-05	-9.9072e-05	-0.000109034	-9.3332e-05	-9.9494e-05	-9.071e-05	-0.000102306	-0.0001383	-9.67e-05	-8.8514e-05	-9.823e-05	-8.1656e-05	-7.763e-05	-7.1328e-05	-7.8616e-05	-7.5138e-05	-8.7456e-05	-8.326e-05	-8.336e-05	-8.6586e-05	-8.349e-05	-7.7398e-05	-8.41e-05	-8.3404e-05	-9.0198e-05			3.67244	2.29233
12.4121	-2.34069				667	0.08241	0.0226	0.09588			-4.3	-0.0014	-0.000215	-0.00018882	-0.00015778	-0.00015586	-0.00012768	-0.0001417	-0.00012804	-0.000113126	-0.0001465	-0.0001072	-0.0001467	-0.00015686	-0.0001445	-0.000107612	-0.00012116	-9.6876e-05	-9.2508e-05	-8.3634e-05	-9.3646e-05	-8.8078e-05	-0.000100138	-9.4446e-05	-9.6144e-05	-0.000101368	-9.7162e-05	-9.0688e-05	-9.4596e-05	-9.602e-05	-0.000100552			3.70246	2.28949
12.4301	-8.32518				666	0.08261	0.02258	0.09582			-4.35	-0.00149	-0.00024916	-0.00021212	-0.00017752	-0.0001751	-0.0001486	-0.00015798	-0.00014766	-0.00014314	-0.00016786	-0.00015148	-0.00016992	-0.00017772	-0.00016426	-0.00015196	-0.00014258	-0.000112694	-0.000110098	-0.00010119	-0.000110738	-0.000104918	-0.00013366	-0.000110138	-0.000110706	-0.000114678	-0.000109008	-0.000100752	-0.000104792	-0.000107852	-0.000111602			3.73248	2.28666
12.4481	-2.30968				665	0.08272	0.02254	0.09571			-4.4	-0.00158	-0.00028378	-0.00023972	-0.00020298	-0.00019656	-0.00017406	-0.0001816	-0.00017622	-0.00016336	-0.00018884	-0.00017458	-0.00019296	-0.00020134	-0.00018524	-0.0001707	-0.00016418	-0.00013952	-0.00013754	-0.00013418	-0.00013754	-0.00013638	-0.00015092	-0.00013998	-0.00013242	-0.00015046	-0.00013932	-0.00012998	-0.0001235	-0.00013446	-0.00013502			3.7625	2.28383
12.4661	-3.29417				664	0.08281	0.02244	0.09556			-4.45	-0.00168	-0.00032612	-0.00027164	-0.00023144	-0.00022094	-0.00019724	-0.0002094	-0.00019758	-0.00019072	-0.00021546	-0.00019624	-0.00022096	-0.00023028	-0.00021384	-0.00019976	-0.00019054	-0.00016408	-0.00015952	-0.00015276	-0.00015786	-0.00014908	-0.00016784	-0.00015502	-0.00015044	-0.00016596	-0.00015576	-0.00014486	-0.00013652	-0.0001443	-0.00015184			3.79252	2.281
12.4841	-5.27866				663	0.08289	0.02234	0.09542			-4.5	-0.00177	-0.00036536	-0.00030828	-0.0002599	-0.00024508	-0.00022328	-0.00024098	-0.00022566	-0.00021876	-0.00024392	-0.00022594	-0.00025156	-0.00026674	-0.00024472	-0.00022408	-0.00022188	-0.00018724	-0.0001819	-0.0001716	-0.00018304	-0.00016646	-0.00018918	-0.0001807	-0.00017282	-0.00018462	-0.00017312	-0.00016244	-0.00015352	-0.00016294	-0.0001648			3.82254	2.27818
12.5021	2.73685				662	0.08298	0.02227	0.09526			-4.5	-0.00173	-0.00037998	-0.00032036	-0.00027028	-0.00025314	-0.00023474	-0.00025132	-0.0002366	-0.0002299	-0.00025718	-0.00023992	-0.0002688	-0.00028184	-0.00025666	-0.00023578	-0.0002314	-0.00019964	-0.00019684	-0.00018214	-0.0001937	-0.00017788	-0.00019688	-0.00018548	-0.00018152	-0.00019226	-0.00017892	-0.00016868	-0.00016018	-0.00017012	-0.00017378			3.85256	2.27537
12.5201	-4.24765				661	0.08313	0.02225	0.09511			-4.45	-0.00157	-0.0003677	-0.00030608	-0.0002579	-0.00024268	-0.00022716	-0.00024424	-0.00021878	-0.0002273	-0.0002482	-0.00022944	-0.00025852	-0.00027062	-0.00024882	-0.00022586	-0.0002221	-0.00019406	-0.0001887	-0.00017616	-0.00018408	-0.00016856	-0.00019098	-0.0001979	-0.00017454	-0.0001845	-0.0001705	-0.00016108	-0.0001506	-0.00016386	-0.0001626			3.88258	2.27256
12.5381	-2.23214				660	0.08327	0.02222	0.09499			-4.4	-0.00142	-0.00034224	-0.00028402	-0.00023918	-0.0002257	-0.0002143	-0.00022932	-0.00020588	-0.00021428	-0.0002339	-0.00021534	-0.0002421	-0.00025232	-0.00023566	-0.00021264	-0.00020564	-0.00018318	-0.00017526	-0.00016526	-0.00017252	-0.00015538	-0.000179	-0.00018478	-0.00016744	-0.0001711	-0.00015798	-0.00014882	-0.0001381	-0.00014876	-0.0001498			3.9126	2.26975
12.5561	-3.21663				659	0.08337	0.02211	0.09487			-4.35	-0.00129	-0.00031648	-0.00026456	-0.00021956	-0.00020694	-0.0001976	-0.00021328	-0.00019042	-0.00020136	-0.00021616	-0.00019786	-0.00022478	-0.0002348	-0.00021754	-0.00019874	-0.00019098	-0.0001687	-0.000161	-0.00015082	-0.0001589	-0.000141	-0.0001626	-0.0001735	-0.00015114	-0.00015658	-0.00014508	-0.0001367	-0.00012534	-0.00013474	-0.00013626			3.94262	2.26695
12.5741	-2.20112				658	0.08339	0.02194	0.09469			-4.3	-0.00117	-0.0002911	-0.0002436	-0.0002014	-0.00018806	-0.00017944	-0.00019654	-0.00017294	-0.00018374	-0.00019698	-0.0001815	-0.000209	-0.00021482	-0.00019992	-0.00018152	-0.00017476	-0.00015416	-0.00014536	-0.00013606	-0.00014282	-0.00012628	-0.00014526	-0.00015838	-0.00013968	-0.0001415	-0.00012822	-0.00012172	-0.00011228	-0.00011998	-0.00012148			3.97264	2.26415
12.5921	-0.18561				657	0.08342	0.02179	0.09449			-4.25	-0.00106	-0.00026456	-0.00022044	-0.0001837	-0.00016996	-0.00016298	-0.0001775	-0.00015848	-0.00016772	-0.00017798	-0.00016438	-0.0001877	-0.0001976	-0.00018078	-0.00016438	-0.0001594	-0.00013866	-0.00012814	-0.00011976	-0.0001261	-0.00011292	-0.00013624	-0.00014486	-0.00012102	-0.00012316	-0.00011176	-0.00010872	-9.8528e-05	-0.00010688	-0.00010684			4.00266	2.26135
12.6101	4.82989				656	0.08353	0.0217	0.09432			-4.2	-0.00095306	-0.000238	-0.00019738	-0.00016232	-0.00015362	-0.00014698	-0.0001574	-0.00013942	-0.00015112	-0.00015992	-0.00014838	-0.00016988	-0.00017956	-0.00016358	-0.0001483	-0.00014216	-0.00012304	-0.00011382	-0.00010606	-0.00011222	-9.5612e-05	-0.00011884	-0.00013486	-0.00010908	-0.0001079	-9.4618e-05	-9.214e-05	-8.477e-05	-9.3468e-05	-9.1176e-05			4.03268	2.25856
12.6281	-4.1546				655	0.08365	0.02161	0.09416			-4.15	-0.0008724	-0.00021304	-0.0001755	-0.00014656	-0.00013652	-0.00013144	-0.0001399	-0.0001245	-0.0001356	-0.000143	-0.0001323	-0.00015234	-0.0001616	-0.00014714	-0.0001307	-0.00012502	-0.00010872	-9.8034e-05	-8.9392e-05	-9.4996e-05	-8.3504e-05	-0.000104	-0.00012354	-9.3866e-05	-9.1588e-05	-8.4012e-05	-8.047e-05	-7.5082e-05	-8.276e-05	-7.9672e-05			4.0627	2.25578
12.6461	1.86091				654	0.08376	0.02155	0.09397			-4.1	-0.00078852	-0.00019016	-0.00015608	-0.00012922	-0.00012092	-0.0001133	-0.0001232	-0.00010968	-0.00012042	-0.00012582	-0.00011602	-0.00013476	-0.00014406	-0.00013098	-0.00011514	-0.00011114	-9.3178e-05	-8.5344e-05	-7.8264e-05	-8.2308e-05	-7.2592e-05	-8.8194e-05	-0.000112	-8.192e-05	-7.961e-05	-7.3484e-05	-7.123e-05	-6.518e-05	-6.9868e-05	-6.8318e-05			4.09272	2.25299
12.6641	2.87642				653	0.08386	0.02144	0.09381			-4.05	-0.00071348	-0.00016564	-0.0001361	-0.0001125	-0.000103	-9.7534e-05	-0.0001083	-9.3314e-05	-0.00010472	-0.00011138	-0.00010126	-0.00011934	-0.00012746	-0.00011552	-0.00010316	-9.5142e-05	-8.088e-05	-7.4154e-05	-6.7974e-05	-7.109e-05	-6.2504e-05	-7.7076e-05	-9.982e-05	-6.9952e-05	-6.8484e-05	-6.3176e-05	-6.0936e-05	-5.5258e-05	-6.147e-05	-5.9236e-05			4.12274	2.25022
12.6821	-7.10808				652	0.08398	0.02133	0.0937			-4	-0.00063836	-0.00014336	-0.0001195	-9.416e-05	-8.6452e-05	-8.4064e-05	-9.1312e-05	-8.286e-05	-8.9136e-05	-9.5278e-05	-8.6286e-05	-0.0001048	-0.00011138	-0.00010098	-8.6776e-05	-8.341e-05	-6.9976e-05	-6.3894e-05	-6.0798e-05	-5.9244e-05	-5.2012e-05	-6.7724e-05	-5.45e-05	-6.067e-05	-5.7368e-05	-5.368e-05	-5.1666e-05	-4.7124e-05	-5.3642e-05	-4.9996e-05			4.15276	2.24744
12.7001	-0.09257				651	0.08408	0.02122	0.09351			-3.95	-0.00056558	-0.00012106	-0.00010042	-8.1362e-05	-7.3658e-05	-7.2898e-05	-7.9592e-05	-7.09e-05	-7.8162e-05	-8.2408e-05	-7.5418e-05	-8.9126e-05	-9.5164e-05	-8.557e-05	-7.62e-05	-7.2254e-05	-5.9128e-05	-5.3626e-05	-5.0714e-05	-4.9892e-05	-4.3608e-05	-5.7124e-05	-4.687e-05	-5.1114e-05	-4.7026e-05	-4.3918e-05	-4.3148e-05	-3.9984e-05	-4.4256e-05	-4.1586e-05			4.18278	2.24468
12.7181	-0.07706				650	0.08417	0.02117	0.09331			-3.9	-0.00050306	-0.00010296	-8.085e-05	-6.8524e-05	-6.2444e-05	-6.1632e-05	-6.683e-05	-5.9214e-05	-6.7054e-05	-7.1374e-05	-6.3902e-05	-7.8324e-05	-8.3796e-05	-7.365e-05	-6.5574e-05	-6.2298e-05	-4.9284e-05	-4.374e-05	-4.105e-05	-4.0752e-05	-3.6064e-05	-4.8196e-05	-3.9092e-05	-4.3456e-05	-3.8922e-05	-3.7352e-05	-3.5152e-05	-3.3944e-05	-3.7056e-05	-3.4054e-05			4.2128	2.24191
12.7361	1.93845				649	0.08431	0.02114	0.09314			-3.85	-0.00044142	-8.227e-05	-6.8208e-05	-5.8146e-05	-5.22e-05	-5.3596e-05	-5.6256e-05	-5.0948e-05	-5.5824e-05	-5.988e-05	-5.3592e-05	-6.7578e-05	-7.1754e-05	-6.2836e-05	-5.5926e-05	-5.1924e-05	-4.073e-05	-3.568e-05	-3.365e-05	-3.3894e-05	-2.9618e-05	-3.9588e-05	-3.24e-05	-3.5392e-05	-3.1932e-05	-2.9926e-05	-2.9448e-05	-2.7854e-05	-3.1394e-05	-2.8454e-05			4.24282	2.23915
12.7541	-0.04605				648	0.08443	0.02102	0.09294			-3.8	-0.00038348	-6.8016e-05	-5.6774e-05	-4.7038e-05	-4.1144e-05	-4.7254e-05	-4.637e-05	-4.1862e-05	-4.5872e-05	-4.8756e-05	-4.5136e-05	-5.7076e-05	-6.1126e-05	-5.3166e-05	-4.7078e-05	-4.281e-05	-3.2966e-05	-2.7888e-05	-2.6244e-05	-2.6886e-05	-2.3262e-05	-3.2024e-05	-2.5616e-05	-2.9628e-05	-2.5248e-05	-2.3966e-05	-2.3648e-05	-2.2352e-05	-2.5756e-05	-2.2808e-05			4.27284	2.2364
12.7721	-1.03054				647	0.08455	0.02091	0.09273			-3.75	-0.00033076	-5.5356e-05	-4.6142e-05	-3.8158e-05	-3.3068e-05	-3.9728e-05	-3.6582e-05	-3.395e-05	-3.765e-05	-4.0236e-05	-3.6512e-05	-4.7922e-05	-5.1142e-05	-4.4038e-05	-3.8424e-05	-3.4948e-05	-2.6298e-05	-2.223e-05	-2.1202e-05	-2.1628e-05	-1.885e-05	-2.6434e-05	-2.111e-05	-2.4292e-05	-2.048e-05	-1.8914e-05	-1.9152e-05	-1.8306e-05	-2.1166e-05	-1.8318e-05			4.30286	2.23364
12.7901	8.98497				646	0.0847	0.02086	0.09257			-3.7	-0.0002789	-4.375e-05	-3.654e-05	-2.933e-05	-2.633e-05	-2.5208e-05	-2.8168e-05	-2.552e-05	-3.1098e-05	-3.257e-05	-2.9368e-05	-3.9554e-05	-4.2292e-05	-3.6064e-05	-3.1424e-05	-2.89e-05	-2.1014e-05	-1.7494e-05	-1.6864e-05	-1.6438e-05	-1.4122e-05	-2.1008e-05	-1.6758e-05	-2.049e-05	-1.677e-05	-1.5324e-05	-1.5126e-05	-1.4102e-05	-1.7596e-05	-1.457e-05			4.33288	2.2309
12.8081	6.00048				645	0.08484	0.02079	0.09244			-3.65	-0.0002341	-3.3136e-05	-2.8494e-05	-2.3062e-05	-2.0818e-05	-2.0526e-05	-2.1174e-05	-2.0392e-05	-2.4168e-05	-2.6402e-05	-2.2864e-05	-3.3224e-05	-3.5128e-05	-2.878e-05	-2.5604e-05	-2.2766e-05	-1.6376e-05	-1.3284e-05	-1.304e-05	-1.2786e-05	-1.0592e-05	-1.6598e-05	-1.3144e-05	-1.6436e-05	-1.2812e-05	-1.1486e-05	-1.2288e-05	-1.2064e-05	-1.433e-05	-1.1814e-05			4.3629	2.22815
12.8261	5.01598				644	0.08497	0.02074	0.0923			-3.6	-0.00019436	-2.5124e-05	-2.197e-05	-1.7554e-05	-1.5654e-05	-1.5078e-05	-1.603e-05	-1.5472e-05	-1.9186e-05	-2.0652e-05	-1.7916e-05	-2.6564e-05	-2.8656e-05	-2.38e-05	-2.0652e-05	-1.7976e-05	-1.2978e-05	-1.0098e-05	-9.299e-06	-8.8868e-06	-7.352e-06	-1.2854e-05	-1.0428e-05	-1.281e-05	-9.0259e-06	-8.212e-06	-9.3258e-06	-8.9667e-06	-1.149e-05	-8.7691e-06			4.39292	2.22541
12.8441	1.03149				643	0.08505	0.02066	0.09211			-3.55	-0.00015794	-1.8098e-05	-1.6334e-05	-1.3134e-05	-1.116e-05	-1.1592e-05	-1.1894e-05	-1.1718e-05	-1.4624e-05	-1.5816e-05	-1.414e-05	-2.1252e-05	-2.2814e-05	-1.8596e-05	-1.642e-05	-1.422e-05	-9.1437e-06	-6.5855e-06	-7.4293e-06	-7.1059e-06	-5.8092e-06	-9.6388e-06	-7.3376e-06	-1.0438e-05	-7.2867e-06	-6.4158e-06	-7.4801e-06	-6.9244e-06	-8.8867e-06	-7.0565e-06			4.42294	2.22268
12.8621	0.047				642	0.08513	0.02055	0.09192			-3.5	-0.00012758	-1.3116e-05	-1.162e-05	-8.4855e-06	-7.314e-06	-7.6648e-06	-7.9746e-06	-8.6352e-06	-1.0552e-05	-1.2532e-05	-1.0988e-05	-1.725e-05	-1.8184e-05	-1.4766e-05	-1.2682e-05	-1.1166e-05	-7.2471e-06	-5.1427e-06	-5.6636e-06	-5.438e-06	-4.4237e-06	-7.2607e-06	-5.8804e-06	-8.0369e-06	-5.8641e-06	-4.9033e-06	-6.2185e-06	-5.6941e-06	-7.1143e-06	-5.5624e-06			4.45296	2.21995
12.8801	10.0625				641	0.08527	0.02047	0.09175			-3.45	-9.4284e-05	-8.422e-06	-7.6224e-06	-6.2302e-06	-5.0801e-06	-5.7034e-06	-5.6499e-06	-6.7155e-06	-7.368e-06	-9.0629e-06	-8.0797e-06	-1.383e-05	-1.4124e-05	-1.1746e-05	-9.6588e-06	-8.227e-06	-5.445e-06	-3.7941e-06	-4.4352e-06	-4.102e-06	-3.3097e-06	-5.766e-06	-4.1901e-06	-6.5412e-06	-4.0449e-06	-3.8635e-06	-5.1158e-06	-4.6686e-06	-5.4903e-06	-4.4289e-06			4.48298	2.21722
12.8981	-2.92199				640	0.08544	0.02041	0.09158			-3.4	-7.1178e-05	-5.9181e-06	-5.4623e-06	-4.2073e-06	-3.3416e-06	-4.1201e-06	-3.9643e-06	-5.3066e-06	-5.64e-06	-6.9982e-06	-6.4379e-06	-1.0926e-05	-1.1106e-05	-8.5376e-06	-7.39e-06	-6.376e-06	-4.11e-06	-2.9589e-06	-3.3013e-06	-3.0315e-06	-2.3067e-06	-4.3182e-06	-3.2047e-06	-5.1566e-06	-3.1756e-06	-2.9773e-06	-3.8891e-06	-4.063e-06	-4.4515e-06	-3.8384e-06			4.513	2.2145
12.9161	-4.90648				639	0.08562	0.02041	0.09144			-3.35	-5.4772e-05	-4.0801e-06	-3.728e-06	-2.8736e-06	-2.2355e-06	-2.9331e-06	-2.7339e-06	-4.2532e-06	-4.437e-06	-5.2489e-06	-5.0253e-06	-8.1798e-06	-8.1762e-06	-6.9488e-06	-5.7755e-06	-4.7816e-06	-3.0618e-06	-2.0873e-06	-2.5927e-06	-2.1983e-06	-1.9776e-06	-3.4255e-06	-2.3865e-06	-4.1098e-06	-2.2025e-06	-2.2343e-06	-3.264e-06	-3.4237e-06	-3.5445e-06	-3.1053e-06			4.54302	2.21179
12.9341	4.10903				638	0.08573	0.02039	0.09131			-3.3	-4.004e-05	-2.6689e-06	-2.5353e-06	-1.8997e-06	-1.5659e-06	-2.1579e-06	-1.7634e-06	-3.3241e-06	-3.1725e-06	-3.9234e-06	-3.8679e-06	-6.4917e-06	-6.3347e-06	-5.2236e-06	-4.3885e-06	-3.5525e-06	-2.2576e-06	-1.5152e-06	-1.9475e-06	-1.6421e-06	-1.3804e-06	-2.4855e-06	-1.7387e-06	-3.3732e-06	-1.8313e-06	-1.6511e-06	-2.593e-06	-2.8897e-06	-3.0062e-06	-2.5434e-06			4.57304	2.20907
12.9521	-4.87546				637	0.0858	0.02032	0.09111			-3.25	-2.7254e-05	-1.6751e-06	-1.6915e-06	-1.02012e-06	-9.0792e-07	-1.671e-06	-1.2704e-06	-2.7759e-06	-2.5995e-06	-3.0491e-06	-3.0112e-06	-5.1154e-06	-4.8308e-06	-3.8295e-06	-3.3188e-06	-2.6192e-06	-1.7046e-06	-1.1875e-06	-1.5273e-06	-1.3143e-06	-1.1541e-06	-1.8274e-06	-1.2107e-06	-2.6975e-06	-1.4653e-06	-1.2769e-06	-2.3078e-06	-2.3731e-06	-2.4798e-06	-2.1618e-06			4.60306	2.20636
12.9701	-9.85996				636	0.08591	0.02023	0.09089			-3.2	-1.7812e-05	-8.0494e-07	-1.2011e-06	-7.2936e-07	-7.0668e-07	-1.2117e-06	-8.395e-07	-2.132e-06	-2.0291e-06	-2.2073e-06	-2.3653e-06	-3.9428e-06	-3.6784e-06	-2.9918e-06	-2.3872e-06	-1.8894e-06	-1.2761e-06	-8.3358e-07	-1.1446e-06	-9.1228e-07	-9.1894e-07	-1.5669e-06	-9.8124e-07	-2.1749e-06	-1.0983e-06	-9.51e-07	-1.9723e-06	-2.2332e-06	-2.1297e-06	-1.8344e-06			4.63308	2.20366
12.9881	-4.84445				635	0.08603	0.02017	0.09073			-3.15	-1.1676e-05	-6.0556e-07	-7.8108e-07	-5.7716e-07	-4.9628e-07	-8.8542e-07	-6.0484e-07	-2.0483e-06	-1.5504e-06	-1.5622e-06	-1.7895e-06	-3.0285e-06	-2.75e-06	-2.1972e-06	-1.7926e-06	-1.335e-06	-9.9598e-07	-7.0866e-07	-8.4348e-07	-7.257e-07	-7.1714e-07	-1.0617e-06	-7.1184e-07	-1.6975e-06	-1.0118e-06	-8.3914e-07	-1.6311e-06	-1.9046e-06	-1.7476e-06	-1.7167e-06			4.6631	2.20096
13.0061	-0.82894				634	0.08617	0.02013	0.09056			-3.1	-6.1147e-06	-4.9104e-07	-6.3994e-07	-4.9104e-07	-4.5234e-07	-6.7672e-07	-4.8502e-07	-1.7759e-06	-1.1936e-06	-1.2546e-06	-1.4538e-06	-2.2519e-06	-1.9374e-06	-1.6089e-06	-1.3907e-06	-8.3866e-07	-7.01e-07	-5.347e-07	-7.2126e-07	-6.4954e-07	-7.9206e-07	-7.7716e-07	-5.96e-07	-1.4326e-06	-6.2912e-07	-6.881e-07	-1.394e-06	-1.6925e-06	-1.6003e-06	-1.3447e-06			4.69312	2.19826
13.0241	2.18657				633	0.08633	0.02012	0.09041			-3.05	-3.9767e-06	-4.0582e-07	-5.0414e-07	-3.8148e-07	-4.2918e-07	-4.3488e-07	-3.8636e-07	-1.5111e-06	-9.604e-07	-9.271e-07	-1.109e-06	-1.7248e-06	-1.5153e-06	-1.1965e-06	-9.4728e-07	-6.4098e-07	-5.3712e-07	-4.35e-07	-5.8546e-07	-4.9934e-07	-6.5504e-07	-7.375e-07	-5.6502e-07	-9.811e-07	-5.7816e-07	-6.0264e-07	-1.2032e-06	-1.4313e-06	-1.4043e-06	-1.2336e-06			4.72314	2.19557
13.0421	-5.79793				632	0.08646	0.02004	0.09022			-3	-2.4168e-06	-3.251e-07	-4.3246e-07	-3.7094e-07	-3.541e-07	-4.0794e-07	-3.5682e-07	-1.5507e-06	-9.3036e-07	-6.6216e-07	-9.167e-07	-1.2807e-06	-1.1127e-06	-7.9376e-07	-6.7214e-07	-5.1416e-07	-4.7084e-07	-4.5456e-07	-5.1524e-07	-4.441e-07	-4.7626e-07	-5.116e-07	-4.338e-07	-7.2578e-07	-5.5006e-07	-5.035e-07	-9.6082e-07	-1.3081e-06	-1.2109e-06	-1.0454e-06			4.75316	2.19288
13.0601	7.21758				631	0.08652	0.01993	0.08998			-2.95	-1.4548e-06	-3.047e-07	-3.2624e-07	-3.0038e-07	-3.0704e-07	-3.078e-07	-2.8276e-07	-1.4006e-06	-6.9188e-07	-5.7384e-07	-7.2834e-07	-9.987e-07	-8.4892e-07	-5.9732e-07	-5.367e-07	-4.4938e-07	-3.9054e-07	-3.4824e-07	-4.5446e-07	-3.6842e-07	-4.3374e-07	-5.0726e-07	-3.9394e-07	-5.8404e-07	-4.195e-07	-4.594e-07	-8.4812e-07	-1.1287e-06	-9.8276e-07	-8.4724e-07			4.78318	2.1902
13.0781	2.23309				630	0.08657	0.0198	0.08973			-2.9	-7.2756e-07	-2.3402e-07	-3.0642e-07	-2.8068e-07	-2.914e-07	-2.6162e-07	-2.9298e-07	-1.0767e-06	-6.7102e-07	-5.1e-07	-6.8808e-07	-8.5678e-07	-6.755e-07	-5.0066e-07	-4.2438e-07	-3.4318e-07	-3.0676e-07	-3.037e-07	-4.113e-07	-3.6246e-07	-4.3354e-07	-4.2672e-07	-3.68e-07	-5.1366e-07	-3.8394e-07	-4.2412e-07	-7.6058e-07	-9.4706e-07	-8.4294e-07	-7.4254e-07			4.8132	2.18752
13.0961	7.2486				629	0.08667	0.0197	0.08952			-2.85	-5.274e-07	-2.3026e-07	-2.8192e-07	-2.7334e-07	-2.3092e-07	-2.895e-07	-2.2574e-07	-1.1332e-06	-6.19e-07	-5.0686e-07	-6.2368e-07	-6.6496e-07	-5.663e-07	-4.3568e-07	-3.4698e-07	-3.1302e-07	-2.8528e-07	-2.5342e-07	-3.2848e-07	-3.1148e-07	-4.0562e-07	-3.2708e-07	-2.9032e-07	-4.0214e-07	-3.014e-07	-3.8032e-07	-6.2552e-07	-8.45e-07	-6.6026e-07	-6.5352e-07			4.84322	2.18485
13.1141	-4.7359				628	0.08678	0.01961	0.08932			-2.8	-3.4374e-07	-2.1474e-07	-2.5168e-07	-2.1398e-07	-2.11e-07	-2.4502e-07	-2.3052e-07	-1.059e-06	-5.6052e-07	-4.625e-07	-6.0992e-07	-6.763e-07	-4.2326e-07	-4.055e-07	-2.8964e-07	-2.4378e-07	-2.5924e-07	-2.7998e-07	-3.3514e-07	-3.0944e-07	-3.0492e-07	-3.0982e-07	-2.8132e-07	-3.555e-07	-2.8824e-07	-3.4364e-07	-5.965e-07	-7.2876e-07	-5.2654e-07	-5.4516e-07			4.87324	2.18217
13.1321	-0.72039				627	0.08687	0.01956	0.08911			-2.75	-2.2488e-07	-1.9768e-07	-3.4718e-07	-2.2744e-07	-2.1424e-07	-2.1202e-07	-2.218e-07	-1.04798e-06	-4.988e-07	-3.8844e-07	-5.1384e-07	-5.1688e-07	-3.883e-07	-3.85e-07	-2.7552e-07	-2.6998e-07	-2.7372e-07	-2.4188e-07	-3.1248e-07	-2.6438e-07	-3.139e-07	-3.1882e-07	-2.6538e-07	-3.4638e-07	-2.5532e-07	-3.4176e-07	-5.4126e-07	-6.9652e-07	-5.3076e-07	-4.713e-07			4.90326	2.17951
13.1501	-3.70488				626	0.08696	0.01945	0.08887			-2.7	-1.6342e-07	-1.8482e-07	-2.1194e-07	-1.9318e-07	-2.01e-07	-1.8908e-07	-2.0918e-07	-9.4004e-07	-4.5134e-07	-3.5102e-07	-5.2676e-07	-4.4e-07	-3.1556e-07	-3.1758e-07	-2.2664e-07	-1.9452e-07	-2.0836e-07	-2.146e-07	-3.3138e-07	-2.46e-07	-2.4348e-07	-2.7426e-07	-2.166e-07	-2.8144e-07	-2.7134e-07	-2.7106e-07	-4.4048e-07	-5.9508e-07	-4.207e-07	-4.528e-07			4.93328	2.17685
13.1681	1.31063				625	0.08704	0.01933	0.08861			-2.65	-1.5174e-07	-1.7402e-07	-1.9796e-07	-1.7668e-07	-1.8472e-07	-1.7786e-07	-1.8154e-07	-9.7642e-07	-4.8936e-07	-3.5368e-07	-4.7624e-07	-4.2566e-07	-3.0538e-07	-2.942e-07	-2.0768e-07	-2.0208e-07	-2.0006e-07	-2.1276e-07	-2.8766e-07	-2.214e-07	-2.3464e-07	-2.7704e-07	-2.3318e-07	-2.4262e-07	-2.4018e-07	-2.7862e-07	-4.2786e-07	-4.9242e-07	-4.0192e-07	-3.9096e-07			4.9633	2.17419
13.1861	-2.67387				624	0.08711	0.01924	0.08839			-2.6	-1.0574e-07	-1.6214e-07	-1.7704e-07	-1.599e-07	-1.7338e-07	-1.9766e-07	-1.832e-07	-8.1744e-07	-4.2846e-07	-3.615e-07	-4.814e-07	-3.7964e-07	-2.3414e-07	-2.8698e-07	-2.274e-07	-2.0954e-07	-2.0074e-07	-2.0922e-07	-2.3068e-07	-2.121e-07	-2.3336e-07	-2.0338e-07	-1.9352e-07	-2.2768e-07	-2.7244e-07	-2.3434e-07	-3.8924e-07	-4.826e-07	-3.797e-07	-3.485e-07			4.99332	2.17153
13.2041	-0.65836				623	0.08722	0.01917	0.0882			-2.55	-1.1592e-07	-1.4614e-07	-1.6586e-07	-1.6384e-07	-1.6314e-07	-1.8294e-07	-2.0238e-07	-8.9556e-07	-4.7156e-07	-3.57e-07	-4.0776e-07	-3.7236e-07	-2.17e-07	-2.7986e-07	-1.9108e-07	-1.7308e-07	-1.555e-07	-1.6186e-07	-2.213e-07	-1.8024e-07	-2.0554e-07	-2.123e-07	-1.717e-07	-2.6922e-07	-1.8014e-07	-2.1404e-07	-3.577e-07	-3.8644e-07	-3.1662e-07	-3.1936e-07			5.02334	2.16888
13.2221	-2.64285				622	0.08735	0.01912	0.08801			-2.5	-1.0542e-07	-1.4282e-07	-1.5586e-07	-1.5104e-07	-1.5248e-07	-2.5114e-07	-1.5182e-07	-9.9078e-07	-4.093e-07	-3.0826e-07	-3.9138e-07	-3.655e-07	-1.6772e-07	-2.865e-07	-1.7806e-07	-1.7062e-07	-1.7842e-07	-1.5838e-07	-2.1388e-07	-1.7902e-07	-1.5602e-07	-1.9608e-07	-1.6588e-07	-1.9484e-07	-2.0478e-07	-1.9174e-07	-2.9342e-07	-3.6176e-07	-3.1856e-07	-2.5412e-07			5.05336	2.16624
13.2401	4.37266				621	0.08752	0.01909	0.08783			-2.45	-9.512e-08	-2.0596e-07	-1.4262e-07	-1.381e-07	-1.3192e-07	-1.3576e-07	-1.425e-07	-7.6932e-07	-3.9546e-07	-3.1598e-07	-4.0952e-07	-3.7872e-07	-1.668e-07	-1.8294e-07	-1.6418e-07	-1.555e-07	-2.3092e-07	-1.554e-07	-1.9652e-07	-1.669e-07	-1.737e-07	-1.7814e-07	-1.6204e-07	-1.7432e-07	-2.6952e-07	-1.7298e-07	-2.3144e-07	-2.9398e-07	-2.5868e-07	-2.3398e-07			5.08338	2.1636
13.2581	-5.61183				620	0.08765	0.01899	0.08761			-2.4	-8.22296e-08	-1.1222e-07	-1.356e-07	-1.2082e-07	-1.7162e-07	-1.3524e-07	-2.1598e-07	-8.013e-07	-3.8542e-07	-2.614e-07	-4.402e-07	-2.8474e-07	-1.545e-07	-2.1456e-07	-1.3498e-07	-1.4596e-07	-1.3168e-07	-1.3886e-07	-1.8684e-07	-1.511e-07	-1.5238e-07	-1.8346e-07	-1.485e-07	-1.537e-07	-1.5754e-07	-1.5274e-07	-1.8938e-07	-2.6142e-07	-2.3604e-07	-1.9616e-07			5.1134	2.16096
13.2761	-1.59633				619	0.08779	0.01888	0.08737			-2.35	-7.22576e-08	-1.5468e-07	-1.1428e-07	-1.0676e-07	-8.082e-08	-1.2356e-07	-9.858e-08	-7.3588e-07	-3.0412e-07	-2.8116e-07	-3.8058e-07	-2.8818e-07	-1.4082e-07	-2.2514e-07	-1.3498e-07	-1.355e-07	-1.429e-07	-1.3496e-07	-1.6418e-07	-1.3358e-07	-1.36e-07	-1.4966e-07	-1.362e-07	-1.4792e-07	-1.5274e-07	-1.3572e-07	-1.7258e-07	-2.6374e-07	-2.0048e-07	-1.756e-07			5.14342	2.15833
13.2941	-2.58082				618	0.0879	0.01877	0.08711			-2.3	-7.00014e-08	-9.44e-08	-1.6682e-07	-1.09168e-07	-9.89872e-08	-1.0406e-07	-1.10907e-07	-7.0286e-07	-3.3172e-07	-2.6536e-07	-4.1676e-07	-2.7014e-07	-1.2826e-07	-2.074e-07	-1.2488e-07	-1.0942e-07	-1.1842e-07	-1.0428e-07	-1.6642e-07	-1.2874e-07	-1.2622e-07	-1.3828e-07	-1.0786e-07	-1.1662e-07	-1.3778e-07	-1.1372e-07	-1.381e-07	-1.6988e-07	-1.6158e-07	-1.5034e-07			5.17344	2.1557
13.3121	-3.56531				617	0.088	0.01869	0.08685			-2.25	-6.87208e-08	-9.10236e-08	-9.292e-08	-9.58142e-08	-9.51564e-08	-9.69e-08	-1.00657e-07	-6.5152e-07	-2.7682e-07	-2.5246e-07	-3.4722e-07	-2.7722e-07	-1.1386e-07	-1.6588e-07	-1.0888e-07	-1.1496e-07	-1.09322e-07	-9.29006e-08	-1.2798e-07	-1.1474e-07	-1.0942e-07	-1.1298e-07	-1.089e-07	-1.0846e-07	-1.1502e-07	-1.5048e-07	-1.1848e-07	-1.3764e-07	-1.2664e-07	-1.4994e-07			5.20346	2.15307
13.3301	-5.5498				616	0.08813	0.01866	0.08661			-2.2	-3.94296e-08	-5.57076e-08	-8.29838e-08	-5.32744e-08	-5.26796e-08	-8.26054e-08	-6.33426e-08	-5.9868e-07	-3.1728e-07	-2.7892e-07	-3.0076e-07	-2.9804e-07	-1.00389e-07	-1.5698e-07	-1.00057e-07	-9.73944e-08	-6.92342e-08	-7.07536e-08	-1.0232e-07	-8.37618e-08	-1.2474e-07	-1.1566e-07	-9.6362e-08	-1.488e-07	-9.712e-08	-1.01104e-07	-9.3e-08	-1.0522e-07	-1.1418e-07	-1.0952e-07			5.23348	2.15045
13.3481	0.4657				615	0.08826	0.01859	0.08636			-2.15	-4.90492e-08	-6.12768e-08	-8.56878e-08	-6.25718e-08	-5.41696e-08	-5.40278e-08	-6.31894e-08	-5.6094e-07	-3.1854e-07	-2.145e-07	-3.3714e-07	-2.2656e-07	-5.42826e-08	-1.229e-07	-6.30748e-08	-5.3439e-08	-8.2214e-08	-5.9066e-08	-1.166e-07	-7.00178e-08	-8.96112e-08	-1.1938e-07	-5.76064e-08	-9.51912e-08	-9.786e-08	-5.43778e-08	-8.832e-08	-1.06512e-07	-1.5444e-07	-9.822e-08			5.2635	2.14784
13.3661	-1.51879				614	0.08834	0.01849	0.08607			-2.1	-2.73882e-08	-3.6205e-08	-6.14328e-08	-3.9004e-08	-5.75804e-08	-4.96042e-08	-6.35722e-08	-5.7182e-07	-2.3868e-07	-1.6244e-07	-3.3636e-07	-2.0632e-07	-5.22366e-08	-1.2972e-07	-7.27942e-08	-6.44786e-08	-5.87172e-08	-4.57756e-08	-9.28454e-08	-5.5815e-08	-4.5252e-08	-7.89128e-08	-5.70128e-08	-5.0425e-08	-8.26604e-08	-5.63398e-08	-7.87576e-08	-8.256e-08	-9.92084e-08	-8.14952e-08			5.29352	2.14523
13.3841	-3.50328				613	0.08844	0.01845	0.08586			-2.05	-3.14376e-08	-3.97522e-08	-4.24934e-08	-3.871e-08	-2.50286e-08	-4.9395e-08	-3.08016e-08	-5.7978e-07	-3.5298e-07	-1.8474e-07	-2.7866e-07	-1.6904e-07	-2.99916e-08	-1.3294e-07	-4.12916e-08	-3.04396e-08	-3.7705e-08	-5.25e-08	-5.64202e-08	-3.05082e-08	-4.53796e-08	-3.90556e-08	-2.4503e-08	-4.43972e-08	-4.49792e-08	-3.9561e-08	-3.99998e-08	-6.676e-08	-4.45744e-08	-4.49784e-08			5.32354	2.14262
13.4021	-9.48777				612	0.08853	0.01835	0.08563			-2	-2.91244e-08	-1.97242e-08	-3.36164e-08	-3.2095e-08	-1.35734e-08	-2.521e-08	-4.01344e-08	-6.2678e-07	-3.6482e-07	-1.2808e-07	-2.6076e-07	-1.6242e-07	-3.04254e-08	-1.6824e-07	-4.12054e-08	-4.7868e-08	-2.28998e-08	-1.21126e-08	-4.2739e-08	-2.2066e-08	-4.15098e-08	-4.57672e-08	-1.5978e-08	-4.96774e-08	-3.83998e-08	-4.18214e-08	-5.23284e-08	-3.16554e-08	-5.25382e-08	-5.29404e-08			5.35356	2.14002
13.4201	0.52773				611	0.08865	0.01829	0.08537			-1.95	-3.26168e-08	-3.39018e-08	-1.38164e-08	-3.75502e-08	-3.54972e-08	-1.59812e-08	-1.16214e-08	-5.4558e-07	-3.0256e-07	-1.6748e-07	-2.4576e-07	-1.7422e-07	-1.33526e-08	-9.812e-08	-3.47412e-08	-1.03786e-08	-2.98576e-08	-3.0483e-08	-5.35916e-08	-2.8474e-08	-1.62116e-08	-3.23824e-08	-3.2125e-08	-3.47232e-08	-2.5539e-08	-3.22524e-08	-2.07178e-08	-5.0879e-08	-3.32554e-08	-3.3622e-08			5.38358	2.13742
13.4381	-4.45676				610	0.08872	0.01824	0.08514			-1.9	-2.12772e-08	-2.84534e-08	-3.05396e-08	-1.206e-08	-1.20818e-08	-3.42304e-08	-2.8423e-08	-5.1598e-07	-2.713e-07	-1.1148e-07	-2.444e-07	-1.6252e-07	-2.47316e-08	-1.00293e-07	-3.3982e-08	-1.6299e-08	-3.08062e-08	-3.15754e-08	-3.16412e-08	-3.45136e-08	-3.82526e-08	-3.3827e-08	-2.43736e-08	-4.02548e-08	-2.79898e-08	-3.20846e-08	-2.10644e-08	-2.4738e-08	-2.9227e-08	-3.79002e-08			5.4136	2.13482
13.4561	1.55875				609	0.08883	0.01816	0.08492			-1.85	-1.72814e-08	-1.5517e-08	-2.22142e-08	-2.59594e-08	-1.1394e-08	-3.39978e-08	-7.5244e-09	-5.4302e-07	-2.436e-07	-9.014e-08	-1.8044e-07	-1.709e-07	-2.6942e-08	-7.15262e-08	-2.03226e-08	-2.27952e-08	-1.16182e-08	-1.526e-09	-3.6838e-08	-1.14e-08	-1.70854e-08	-4.30888e-08	-4.6822e-09	-3.88788e-08	-2.5921e-08	-2.46676e-08	-8.5656e-09	-1.6426e-08	-8.535e-09	-2.48488e-08			5.44362	2.13223
13.4741	5.57426				608	0.08895	0.0181	0.08469			-1.8	-2.2338e-09	-1.37028e-08	-2.63106e-08	-1.23446e-08	-3.53e-09	-1.11204e-08	-1.12824e-08	-4.9426e-07	-2.5888e-07	-1.4178e-07	-2.2902e-07	-1.401e-07	-1.46526e-08	-6.39982e-08	-2.71094e-08	-1.8143e-08	-1.33736e-08	-1.05494e-08	-1.21912e-08	-1.08252e-08	-1.84252e-08	-3.7259e-08	-9.7352e-09	-2.65286e-08	-1.81214e-08	-1.65084e-08	-2.45946e-08	-1.91654e-08	-1.71354e-08	-3.766e-10			5.47364	2.12964
13.4921	-7.41024				607	0.08904	0.01802	0.08446			-1.75	-1.00008e-08	2.912e-09	-1.75782e-08	-9.233e-09	-2.24894e-08	-1.1464e-08	-1.73954e-08	-3.936e-07	-3.0622e-07	-1.3538e-07	-2.2154e-07	-1.331e-07	-8.1186e-09	-4.42842e-08	-1.16408e-08	-3.4006e-09	-6.3768e-09	2.1684e-09	-2.3192e-09	3.5872e-09	-9.0102e-09	-1.92164e-08	5.017e-09	-2.61876e-08	-4.0688e-09	-1.46584e-08	-8.9888e-09	-2.42316e-08	-9.244e-10	-1.373e-08			5.50366	2.12706
13.5101	1.60527				606	0.08913	0.01795	0.08422			-1.7	5.189e-09	-1.34592e-08	-2.54282e-08	-3.0986e-09	-9.114e-10	-9.6508e-09	-5.5274e-09	-4.2514e-07	-2.247e-07	-9.26922e-08	-2.0902e-07	-1.0816e-07	-1.9973e-08	-4.74234e-08	-2.1258e-09	-2.18946e-08	3.7734e-09	-7.9206e-09	-2.44884e-08	-6.9702e-09	-1.12848e-08	-2.07242e-08	6.3126e-09	-3.72916e-08	-1.65172e-08	-3.484e-10	-9.2162e-09	-6.2932e-09	-8.781e-09	2.1838e-09			5.53368	2.12448
13.5281	1.62078				605	0.08927	0.01788	0.084			-1.65	-1.74524e-08	4.167e-09	-4.336e-09	-9.6304e-09	-1.56322e-08	-1.30662e-08	-4.3642e-09	-3.3644e-07	-2.1026e-07	-5.3498e-08	-1.9702e-07	-8.488e-08	-6.037e-09	-4.34322e-08	-8.0054e-09	-2.01884e-08	6.6e-12	2.0178e-09	-5.0846e-09	-2.06e-11	6.291e-09	-3.454e-10	-4.342e-10	-4.1138e-09	-8.9282e-09	-8.4134e-09	6.6228e-09	-1.4431e-08	2.7958e-09	-3.3612e-09			5.5637	2.12191
13.5461	-5.36371				604	0.08937	0.01775	0.08369			-1.6	5.4514e-09	-2.4786e-09	-1.4286e-09	-5.7092e-09	-3.3836e-09	-1.62238e-08	4.4984e-09	-5.661e-07	-2.1164e-07	-7.44e-08	-1.9204e-07	-9.1316e-08	-7.065e-09	-4.6147e-08	-2.904e-10	1.438e-09	8.1916e-09	-6.9402e-09	-1.5035e-08	-3.26e-10	-6.145e-09	-1.83752e-08	1.2836e-08	-1.78918e-08	-7.5328e-09	4.2916e-09	-5.328e-10	-3.9326e-09	-1.12092e-08	3.1382e-09			5.59372	2.11934
13.5641	1.65179				603	0.08946	0.01765	0.0834			-1.55	-1.15806e-08	4.488e-09	-1.2114e-08	-9.8034e-09	-6.4906e-09	-2.4042e-08	-2.5838e-09	-4.6264e-07	-1.535e-07	-8.45274e-08	-1.8884e-07	-4.5949e-08	7.3528e-09	-3.81354e-08	-2.00158e-08	-4.2438e-09	-7.303e-09	5.1824e-09	-4.1552e-09	1.1109e-08	-1.8714e-09	5.0888e-09	-6.205e-09	-4.1328e-09	-3.8284e-09	-3.8004e-09	8.0222e-09	-6.6238e-09	1.3736e-09	-1.03384e-08			5.62374	2.11677
13.5821	7.6673				602	0.08959	0.01757	0.08316			-1.5	-3.2196e-09	-2.7162e-09	5.528e-10	3.498e-10	9.83e-09	-4.4018e-09	7.6924e-09	-4.3972e-07	-1.7204e-07	-4.873e-08	-1.3284e-07	-7.13646e-08	-3.356e-10	-3.8719e-08	-5.258e-10	1.11682e-08	8.82e-10	-1.18902e-08	-1.87846e-08	-2.3056e-09	-9.647e-09	-6.0748e-09	1.59662e-08	-1.82262e-08	-2.28516e-08	6.03e-10	1.4682e-09	1.38012e-08	-9.8188e-09	1.10136e-08			5.65376	2.11421
13.6001	-5.31719				601	0.08974	0.01749	0.08289			-1.45	-1.0108e-09	8.876e-09	-3.0924e-09	-7.456e-09	-4.4164e-09	-1.5475e-08	-1.19128e-08	-5.0602e-07	-1.4108e-07	-5.73282e-08	-1.3532e-07	-4.34132e-08	5.7372e-09	-1.82984e-08	-1.50522e-08	-3.4738e-09	-3.381e-09	1.04592e-08	-1.812e-08	1.70186e-08	4.2288e-09	6.3472e-09	-4.2426e-09	-3.1718e-09	-8.484e-10	-2.5638e-09	8.5506e-09	2.72e-11	3.2622e-09	-1.04196e-08			5.68378	2.11165
13.6181	-1.30168				600	0.08988	0.01743	0.08262			-1.4	9.3426e-09	-5.508e-10	7.3882e-09	2.5252e-09	1.1947e-08	9.2544e-09	1.5834e-09	-4.1094e-07	-1.596e-07	-6.05342e-08	-1.1364e-07	-4.98868e-08	-1.39234e-08	-4.17452e-08	-2.689e-09	3.8162e-09	2.9458e-09	1.4079e-08	7.1512e-09	4.872e-10	-9.0964e-09	-1.534e-10	1.92816e-08	-2.0234e-08	-1.04738e-08	-8.458e-10	1.8492e-09	1.01834e-08	-6.9504e-09	-2.132e-10			5.7138	2.1091
13.6361	-2.28618				599	0.09002	0.01735	0.08236			-1.35	4.0432e-09	2.714e-10	-7.6316e-09	-3.1896e-09	1.5284e-09	-2.0222e-08	-6.985e-09	-3.7816e-07	-1.2084e-07	-2.64896e-08	-2.0812e-07	-3.62214e-08	3.2506e-09	-3.54516e-08	-1.4848e-08	-3.5676e-09	7.424e-10	-5.1122e-09	9.1468e-09	2.4006e-09	4.719e-09	1.05546e-08	3.643e-09	-3.02646e-08	5.634e-10	-1.2184e-08	3.481e-09	5.9622e-09	8.785e-09	-9.629e-09			5.74382	2.10655
13.6541	6.72933				598	0.09012	0.01726	0.08209			-1.3	6.9206e-09	-7.2214e-09	2.0634e-09	5.78e-09	1.71442e-08	1.45272e-08	-1.0624e-09	-4.3828e-07	-2.12e-07	-4.2724e-08	-1.0252e-07	-2.34088e-08	-5.1088e-09	-3.3691e-08	1.6236e-09	6.3686e-09	1.31422e-08	5.715e-09	8.4064e-09	1.0716e-09	2.1326e-09	-1.50898e-08	1.98936e-08	-4.7918e-09	-1.2082e-08	-1.7538e-09	-1.9096e-09	1.53612e-08	-1.7836e-09	1.78402e-08			5.77384	2.104
13.6721	0.74484				597	0.09026	0.01719	0.08183			-1.25	-7.9666e-09	1.2316e-09	-6.545e-09	-3.7286e-09	5.818e-10	9.24e-10	-7.9142e-09	-4.2108e-07	-1.1236e-07	-3.8874e-08	-9.50866e-08	-4.8739e-08	1.8922e-09	-2.62612e-08	-3.134e-09	2.778e-10	2.7894e-09	-5.7196e-09	-5.536e-09	6.712e-09	2.08818e-08	1.8822e-09	3.2726e-09	-7.5454e-09	8.728e-09	-9.3186e-09	1.30596e-08	-5.3518e-09	1.75004e-08	1.3858e-09			5.80386	2.10146
13.6901	4.76035				596	0.09034	0.01714	0.08153			-1.2	9.2806e-09	-6.5186e-09	1.18052e-08	1.2845e-08	3.1976e-09	7.0806e-09	1.57774e-08	-4.2746e-07	-1.0396e-07	-2.08848e-08	-4.69882e-08	-4.0002e-08	-1.12964e-08	-2.20694e-08	1.18536e-08	8.3562e-09	1.60864e-08	4.8516e-09	8.4902e-09	-5.8714e-09	2.0626e-09	-8.5426e-09	1.35596e-08	-2.3184e-09	-9.499e-09	7.978e-10	5.296e-09	7.7476e-09	1.342e-10	1.58882e-08			5.83388	2.09893
13.7081	5.77585				595	0.09046	0.01713	0.08127			-1.15	1.3772e-09	1.47686e-08	-5.6398e-09	-5.4e-10	-3.5456e-09	-6.0202e-09	1.7848e-09	-4.0804e-07	-1.3152e-07	-1.69938e-08	-7.34798e-08	-3.84956e-08	4.8032e-09	-4.15492e-08	3.124e-09	2.8828e-09	2.16282e-08	-2.2072e-09	-9.0246e-09	7.2472e-09	2.11728e-08	-7.5e-11	4.9026e-09	-7.3044e-09	2.1718e-09	1.1326e-09	2.06662e-08	-3.6152e-09	8.7364e-09	2.16976e-08			5.8639	2.09639
13.7261	-4.20864				594	0.09058	0.01706	0.08099			-1.1	1.7972e-08	3.271e-09	1.4513e-08	7.1724e-09	4.8962e-09	1.97012e-08	1.26712e-08	-4.1456e-07	-9.82e-08	-1.19432e-08	-5.50578e-08	-4.3184e-08	1.54212e-08	-3.00156e-08	1.03894e-08	1.2321e-08	-4.5302e-09	1.87512e-08	2.5014e-09	-6.3356e-09	-7.14e-11	-4.813e-09	7.7454e-09	2.4074e-09	-2.1476e-09	1.59366e-08	3.1118e-09	6.5368e-09	3.1766e-09	4.6942e-09			5.89392	2.09386
13.7441	-5.19313				593	0.09065	0.01695	0.08067			-1.05	-7.3054e-09	1.41056e-08	-2.6172e-09	-2.9754e-09	3.3948e-09	-1.518e-09	6.4812e-09	-4.135e-07	-9.776e-08	-1.75666e-08	-5.72344e-08	-3.15948e-08	2.03774e-08	-2.94266e-08	-8.2886e-09	-3.25e-10	4.901e-09	4.3706e-09	-4.9734e-09	9.9822e-09	8.7392e-09	5.5896e-09	1.2356e-08	-5.1174e-09	4.8292e-09	4.102e-10	2.08116e-08	-4.0478e-09	1.20606e-08	8.6854e-09			5.92394	2.09134
13.7621	-6.17762				592	0.09073	0.01687	0.08039			-1	1.24172e-08	7.652e-09	1.4213e-08	1.2084e-08	5.4696e-09	2.13504e-08	1.59116e-08	-3.0936e-07	-7.39716e-08	-2.53886e-08	-3.15202e-08	-3.48608e-08	4.2578e-09	-1.3654e-08	7.7042e-09	2.094e-08	-3.9978e-09	2.11686e-08	2.03484e-08	5.195e-09	1.8908e-09	-2.8464e-09	1.3988e-08	-6.674e-10	-2.188e-09	2.6142e-09	3.9748e-09	8.5018e-09	1.15024e-08	-2.6494e-09			5.95396	2.08882
13.7801	-8.16212				591	0.0908	0.01682	0.08013			-0.95	3.3426e-09	1.69688e-08	3.9052e-09	-3.3076e-09	4.3466e-09	-6.715e-09	-3.369e-09	-2.0856e-07	-4.7205e-08	4.988e-10	-3.24772e-08	-6.7684e-09	8.8294e-09	-3.34912e-08	-6.1716e-09	-7.676e-10	2.35468e-08	3.2532e-09	1.98554e-08	1.97644e-08	1.0705e-08	1.41606e-08	1.6132e-09	-1.9234e-09	1.11078e-08	-2.4824e-09	7.8668e-09	4.9262e-09	1.31268e-08	2.33512e-08			5.98398	2.0863
13.7981	-5.14661				590	0.09091	0.01677	0.07986			-0.9	8.6942e-09	-1.9896e-09	1.8571e-08	4.1088e-09	8.0384e-09	2.24668e-08	1.08178e-08	-2.2268e-07	-6.22932e-08	-1.18406e-08	-2.9498e-08	-1.41626e-08	-3.594e-09	-9.546e-09	5.024e-09	2.1415e-08	3.8392e-09	9.6618e-09	1.0008e-09	6.3484e-09	7.532e-10	1.27616e-08	1.31654e-08	2.404e-09	-4.68e-11	1.39916e-08	2.7376e-09	2.01726e-08	4.4146e-09	1.64404e-08			6.014	2.08379
13.8161	8.8689				589	0.09104	0.01675	0.07959			-0.85	9.9e-11	9.3108e-09	3.5658e-09	5.4366e-09	6.9222e-09	7.182e-10	1.19566e-08	-1.4752e-07	-5.75492e-08	-1.509e-09	-3.21966e-08	-1.01992e-08	8.1982e-09	-1.59294e-08	-3.9492e-09	6.1664e-09	2.07626e-08	1.1042e-09	8.9864e-09	1.04198e-08	1.31786e-08	1.28718e-08	5.1216e-09	-1.04248e-08	8.8028e-09	-3.4786e-09	9.6672e-09	8.896e-09	1.62086e-08	1.14796e-08			6.04402	2.08128
13.8341	1.88441				588	0.09113	0.01669	0.07928			-0.8	1.46526e-08	-2.4714e-09	1.2966e-08	5.6142e-09	2.3788e-08	2.40656e-08	8.2624e-09	-1.5406e-07	-3.33982e-08	-5.3934e-09	-2.89034e-08	-1.30218e-08	1.81398e-08	-5.1134e-09	9.0476e-09	2.03876e-08	9.0594e-09	1.1403e-08	1.1894e-09	3.1404e-09	6.983e-09	-6.306e-09	1.8093e-08	7.4686e-09	-6.962e-10	8.5424e-09	-4.428e-10	2.28532e-08	2.1367e-08	8.923e-09			6.07404	2.07878
13.8521	0.89991				587	0.09125	0.01662	0.07897			-0.75	5.56e-11	6.9878e-09	6.0516e-09	9.772e-10	8.2644e-09	6.2114e-09	2.6568e-09	-1.8686e-07	-3.2985e-08	-8.0832e-09	-1.7048e-09	5.8832e-09	6.6454e-09	7.2478e-09	7.516e-10	1.3302e-09	2.54566e-08	2.441e-09	1.4634e-08	1.23812e-08	1.48858e-08	1.2443e-08	8.3928e-09	2.0582e-09	1.8557e-08	1.0961e-08	1.1212e-08	9.82e-09	9.1424e-09	2.37328e-08			6.10406	2.07628
13.8701	-5.08458				586	0.09139	0.01656	0.07867			-0.7	1.37318e-08	3.3698e-09	1.9681e-08	2.42668e-08	1.86696e-08	1.55992e-08	2.22532e-08	-1.0178e-07	-3.11898e-08	-7.9588e-09	-1.3392e-09	-1.50024e-08	8.3166e-09	1.55646e-08	1.85804e-08	1.83604e-08	7.304e-09	1.90228e-08	9.378e-10	9.4376e-09	6.022e-09	-7.6e-10	1.29548e-08	1.3109e-08	1.08646e-08	6.491e-09	1.21108e-08	1.00558e-08	6.8332e-09	1.80596e-08			6.13408	2.07378
13.8881	9.93093				585	0.09154	0.01655	0.0784			-0.65	6.889e-09	2.50478e-08	2.4644e-09	1.16052e-08	9.0976e-09	2.2858e-09	1.61736e-08	-1.6956e-07	-3.78306e-08	5.0174e-09	1.095e-08	-1.3224e-09	2.60702e-08	-1.09928e-08	1.12312e-08	3.8458e-09	1.95992e-08	2.0302e-09	7.4746e-09	1.8456e-08	2.10208e-08	1.00606e-08	5.942e-09	1.6482e-09	1.81342e-08	7.626e-09	1.57376e-08	6.8816e-09	1.70428e-08	1.24718e-08			6.1641	2.07129
13.9061	4.94644				584	0.09169	0.01657	0.07814			-0.6	2.23364e-08	7.8192e-09	2.02698e-08	1.79168e-08	1.33826e-08	2.0644e-08	2.36266e-08	-9.076e-08	-3.74366e-08	-4.455e-09	-1.27584e-08	-1.05984e-08	6.898e-09	-1.725e-09	2.44996e-08	2.84116e-08	1.0079e-08	1.0976e-08	8.5716e-09	9.2782e-09	1.8398e-08	2.44e-10	1.6175e-08	2.28898e-08	1.5256e-08	2.27006e-08	1.9488e-08	1.40362e-08	4.78e-09	7.182e-09			6.19412	2.0688
13.9241	-0.03806				583	0.09183	0.01655	0.07785			-0.55	9.1454e-09	1.0846e-08	1.12466e-08	9.02e-09	6.7724e-09	3.486e-09	1.80866e-08	-6.72762e-08	-3.2488e-08	9.5896e-09	7.7994e-09	-1.4392e-09	1.01284e-08	-1.14104e-08	1.74574e-08	1.78666e-08	1.43598e-08	1.08724e-08	1.17208e-08	1.8896e-08	4.5658e-09	1.45772e-08	8.9654e-09	1.18994e-08	2.13056e-08	8.556e-09	2.51776e-08	2.01982e-08	2.03142e-08	1.51986e-08			6.22414	2.06632
13.9421	3.97745				582	0.092	0.01648	0.07755			-0.5	1.4228e-08	1.7337e-08	2.81232e-08	2.1467e-08	1.5013e-08	1.36898e-08	2.75976e-08	-5.31644e-08	-2.20886e-08	-4.174e-10	4.924e-09	2.26e-10	1.04972e-08	1.7437e-08	1.90578e-08	1.94468e-08	2.6508e-09	2.36644e-08	5.6854e-09	9.8356e-09	1.95504e-08	1.64542e-08	1.87314e-08	1.60882e-08	3.2504e-09	1.46782e-08	1.31524e-08	1.83588e-08	1.12148e-08	3.6414e-09			6.25416	2.06384
13.9601	-5.00704				581	0.09211	0.01639	0.07719			-0.45	1.60032e-08	1.91564e-08	1.69028e-08	8.5558e-09	3.487e-09	3.6802e-09	1.19486e-08	-3.83236e-08	-9.546e-10	9.0608e-09	1.2911e-08	2.28088e-08	1.5592e-08	2.0504e-09	6.7626e-09	1.41546e-08	3.04582e-08	1.18544e-08	2.83962e-08	2.804e-08	1.95902e-08	2.31912e-08	1.38474e-08	9.6306e-09	1.3814e-08	1.75696e-08	1.41874e-08	1.92074e-08	2.71016e-08	3.1481e-08			6.28418	2.06137
13.9781	-9.99153				580	0.09221	0.01629	0.07688			-0.4	1.55062e-08	1.35092e-08	2.61156e-08	1.5338e-08	1.92094e-08	1.24104e-08	1.96454e-08	-5.0047e-08	-4.71e-10	4.0108e-09	5.4434e-09	1.0301e-08	2.06424e-08	1.95468e-08	1.4296e-08	2.3437e-08	2.0488e-08	1.71956e-08	1.24428e-08	1.25044e-08	2.19474e-08	2.10748e-08	2.07664e-08	1.86324e-08	2.02778e-08	2.07886e-08	1.12806e-08	3.06244e-08	1.37718e-08	1.53182e-08			6.3142	2.0589
13.9961	-3.97602				579	0.09233	0.01622	0.07657			-0.35	2.1176e-08	2.05594e-08	1.95596e-08	1.5644e-08	1.943e-08	1.03726e-08	2.2674e-09	-9.7224e-09	-1.127e-09	2.5441e-08	2.9313e-08	2.11006e-08	2.18656e-08	1.78776e-08	2.3606e-09	1.85356e-08	3.24382e-08	1.4997e-08	2.10554e-08	1.96476e-08	9.1842e-09	2.8864e-08	1.67762e-08	1.98528e-08	1.32368e-08	6.76e-09	1.83482e-08	1.9456e-08	1.63342e-08	3.3872e-08			6.34422	2.05643
14.0141	-6.96052				578	0.09247	0.01616	0.07628			-0.3	1.96388e-08	7.32e-10	1.38884e-08	2.75204e-08	2.87636e-08	2.73738e-08	1.6085e-08	-2.30098e-08	5.4992e-09	1.27934e-08	1.21892e-08	1.7968e-08	7.0652e-09	2.63942e-08	1.85324e-08	2.77976e-08	2.20152e-08	2.19418e-08	8.3196e-09	2.04842e-08	1.89984e-08	1.19436e-08	3.35428e-08	1.47624e-08	2.20822e-08	1.46466e-08	2.21694e-08	2.78948e-08	1.7172e-08	2.26004e-08			6.37424	2.05397
14.0321	-0.94501				577	0.09257	0.01609	0.07598			-0.25	1.394e-08	1.6072e-08	1.68886e-08	2.14886e-08	7.4874e-09	2.20158e-08	1.83732e-08	6.7e-10	2.11102e-08	1.73488e-08	3.22064e-08	2.87478e-08	2.06766e-08	4.104e-10	2.0074e-08	2.35338e-08	3.4693e-08	4.0266e-09	2.63364e-08	2.44472e-08	1.06724e-08	2.50804e-08	1.2865e-08	2.14818e-08	2.96044e-08	1.4733e-08	2.10938e-08	2.43656e-08	3.03336e-08	3.1167e-08			6.40426	2.05151
14.0501	-3.9295				576	0.09267	0.016	0.07566			-0.2	2.32698e-08	2.9536e-09	1.82276e-08	2.91404e-08	2.9044e-08	2.51814e-08	2.23556e-08	-1.1e-11	1.1932e-08	1.80698e-08	1.49794e-08	5.8184e-09	2.29672e-08	1.76174e-08	2.01986e-08	3.48758e-08	1.1269e-08	2.43668e-08	8.7336e-09	5.3792e-09	3.42884e-08	4.7098e-09	2.37886e-08	1.67876e-08	1.8682e-08	1.8905e-08	2.12868e-08	2.6386e-08	2.16064e-08	2.502e-08			6.43428	2.04905
14.0681	-3.91399				575	0.09275	0.0159	0.07533			-0.15	1.21694e-08	1.99016e-08	2.35942e-08	1.74834e-08	1.2964e-08	2.08588e-08	2.23416e-08	2.30826e-08	2.25942e-08	2.03938e-08	1.99716e-08	2.00932e-08	3.56268e-08	4.972e-09	1.93396e-08	9.2978e-09	2.95922e-08	1.54144e-08	1.88934e-08	2.61452e-08	2.22162e-08	2.17704e-08	1.95188e-08	2.48766e-08	2.94422e-08	1.8402e-08	2.0546e-08	1.9012e-08	2.29596e-08	3.1371e-08			6.4643	2.0466
14.0861	-9.89849				574	0.09281	0.01579	0.07498			-0.1	3.50316e-08	2.30304e-08	2.47312e-08	3.36016e-08	2.42912e-08	2.2175e-08	3.31282e-08	3.7962e-09	3.9692e-09	7.4652e-09	6.0878e-09	2.43278e-08	2.48346e-08	1.81588e-08	3.55824e-08	1.7847e-08	2.13256e-08	2.90186e-08	1.3957e-08	1.50838e-08	2.87612e-08	8.121e-09	2.86546e-08	3.71198e-08	2.59956e-08	3.0154e-08	2.27166e-08	2.47992e-08	2.6054e-08	7.3696e-09			6.49432	2.04415
14.1041	7.11702				573	0.09284	0.01566	0.07458			-0.05	2.07026e-08	2.0958e-08	2.43806e-08	2.49382e-08	8.4624e-09	6.6514e-09	2.3917e-08	3.42518e-08	1.9458e-08	2.32052e-08	2.23786e-08	1.8362e-08	3.16814e-08	6.777e-09	1.80538e-08	1.12788e-08	2.40042e-08	1.61514e-08	3.04214e-08	3.01512e-08	2.34166e-08	2.37284e-08	6.4388e-09	2.2774e-08	3.26438e-08	2.50188e-08	2.8744e-08	1.2773e-08	3.0821e-08	2.55802e-08			6.52434	2.04171
14.1221	-3.86747				572	0.0929	0.01561	0.07427			0	2.82164e-08	1.8794e-08	2.003e-08	3.38608e-08	2.59634e-08	2.97042e-08	3.69144e-08	2.62136e-08	7.1096e-09	2.31134e-08	9.9786e-09	7.452e-09	7.8886e-09	2.44692e-08	2.35918e-08	3.41468e-08	1.44936e-08	3.80762e-08	2.32608e-08	2.26784e-08	3.24696e-08	2.65006e-08	3.08374e-08	3.2595e-08	1.51374e-08	2.88114e-08	2.50838e-08	2.47158e-08	2.78024e-08	1.51762e-08			6.55436	2.03927
14.1401	4.14804				571	0.09296	0.01553	0.07389																																				6.58438	2.03684
14.1581	4.16354				570	0.09307	0.01545	0.07358																																				6.6144	2.03441
14.1761	-2.82095				569	0.09314	0.0154	0.07327																																				6.64442	2.03198
14.1941	-7.80544				568	0.09321	0.01531	0.07291																																				6.67444	2.02956
14.2121	-8.78993				567	0.09328	0.01522	0.07255																																				6.70446	2.02714
14.2301	0.22557				566	0.09336	0.01517	0.0722																																				6.73448	2.02473
14.2481	-1.75892				565	0.09323	0.01507	0.07181																																				6.7645	2.02232
14.2661	0.25659				564	0.09297	0.01499	0.07139																																				6.79452	2.01991
14.2841	-5.7279				563	0.09276	0.01488	0.07099																																				6.82454	2.01751
14.3021	5.2876				562	0.0925	0.01484	0.0706																																				6.85456	2.01511
14.3201	-2.69689				561	0.09215	0.01473	0.07011																																				6.88458	2.01272
14.3381	4.31862				560	0.09186	0.01453	0.06959																																				6.9146	2.01033
14.3561	-1.66587				559	0.09157	0.01438	0.06915																																				6.94462	2.00794
14.3741	-3.65037				558	0.09127	0.01427	0.0687																																				6.97464	2.00556
14.3921	-1.63486				557	0.09099	0.01414	0.0683																																				7.00466	2.00318
14.4101	-6.61935				556	0.09101	0.01415	0.06796																																				7.03468	2.00081
14.4281	8.39616				555	0.0911	0.01409	0.06761																																				7.0647	1.99844
14.4461	2.41166				554	0.09112	0.01406	0.06725																																				7.09472	1.99607
14.4641	-5.57283				553	0.09124	0.01397	0.06686																																				7.12474	1.99371
14.4821	-1.55732				552	0.09131	0.01384	0.06648																																				7.15476	1.99135
14.5001	-4.54181				551	0.09143	0.0138	0.06619																																				7.18478	1.989
14.5181	-0.52631				550	0.09151	0.01374	0.06581																																				7.2148	1.98665
14.5361	-0.5108				549	0.09159	0.0137	0.06542																																				7.24482	1.9843
14.5541	3.50471				548	0.09162	0.0136	0.06495																																				7.27484	1.98196
14.5721	-3.47978				547	0.09158	0.01349	0.0645																																				7.30486	1.97962
14.5901	2.53572				546	0.09163	0.01347	0.06414																																				7.33488	1.97729
14.6081	-3.44877				545	0.09173	0.01338	0.06374																																				7.3649	1.97496
14.6261	1.56674				544	0.09177	0.0133	0.06337																																				7.39492	1.97263
14.6441	0.58225				543	0.09188	0.01332	0.06303																																				7.42494	1.97031
14.6621	-5.40224				542	0.0919	0.01329	0.06264																																				7.45496	1.96799
14.6801	4.61326				541	0.09197	0.01326	0.06226																																				7.48498	1.96568
14.6981	0.62877				540	0.09202	0.01316	0.06183																																				7.51501	1.96337
14.7161	-5.35572				539	0.09216	0.01315	0.06145																																				7.54503	1.96106
14.7341	-7.34021				538	0.09224	0.01308	0.06107																																				7.57505	1.95876
14.7521	-9.32471				537	0.09228	0.01303	0.06064																																				7.60507	1.95646
14.7701	12.6908				536	0.09233	0.01299	0.06016																																				7.63509	1.95417
14.7881	-5.29369				535	0.09232	0.01288	0.05972																																				7.66511	1.95188
14.8061	-0.27818				534	0.09226	0.01277	0.05928																																				7.69513	1.94959
14.8241	-3.26268				533	0.09234	0.01273	0.05888																																				7.72515	1.94731
14.8421	-0.24717				532	0.09248	0.0127	0.05849																																				7.75517	1.94503
14.8601	-7.23166				531	0.09252	0.01271	0.05813																																				7.78519	1.94276
14.8781	-3.21615				530	0.09255	0.01269	0.05781																																				7.81521	1.94049
14.8961	1.79935				529	0.09264	0.01271	0.05741																																				7.84523	1.93822
14.9141	-1.18514				528	0.09273	0.01268	0.057																																				7.87525	1.93596
14.9321	-2.16963				527	0.09279	0.01263	0.05665																																				7.90527	1.9337
14.9501	-2.15412				526	0.09291	0.01262	0.05628																																				7.93529	1.93145
14.9681	-3.13862				525	0.09304	0.01265	0.05584																																				7.96531	1.9292
14.9861	1.87689				524	0.093	0.01256	0.05542																																				7.99533	1.92695
15.0041	-1.1076				523	0.09291	0.01252	0.05499																																				8.02535	1.92471
15.0221	-2.09209				522	0.09291	0.01245	0.05455																																				8.05537	1.92247
15.0401	-10.0766				521	0.09283	0.01229	0.05396																																				8.08539	1.92023
15.0581	-1.06108				520	0.09281	0.01215	0.0534																																				8.11541	1.918
15.0761	2.95443				519	0.09286	0.01215	0.05303																																				8.14543	1.91578
15.0941	-7.03006				518	0.09287	0.01209	0.05256																																				8.17545	1.91355
15.1121	0.98544				517	0.09289	0.0121	0.05209																																				8.20547	1.91133
15.1301	-2.99905				516	0.09288	0.01197	0.05158																																				8.23549	1.90912
15.1481	3.01646				515	0.09299	0.012	0.05109																																				8.26551	1.90691
15.1661	-0.96803				514	0.09303	0.01192	0.05064																																				8.29553	1.9047
15.1841	-7.95253				513	0.09324	0.01197	0.05026																																				8.32555	1.9025
15.2021	-0.93702				512	0.09334	0.01203	0.04988																																				8.35557	1.9003
15.2201	1.07849				511	0.09332	0.01201	0.04955																																				8.38559	1.8981
15.2381	-0.906				510	0.09325	0.01183	0.0491																																				8.41561	1.89591
15.2561	0.1095				509	0.09328	0.01177	0.04865																																				8.44563	1.89372
15.2741	10.125				508	0.09331	0.01165	0.04815																																				8.47565	1.89154
15.2921	-6.85948				507	0.09335	0.01169	0.04778																																				8.50567	1.88936
15.3101	-1.84397				506	0.09331	0.01156	0.0473																																				8.53569	1.88718
15.3281	3.17154				505	0.09331	0.01148	0.04681																																				8.56571	1.88501
15.3461	-0.81296				504	0.09318	0.0113	0.04617																																				8.59573	1.88284
15.3641	-1.79745				503	0.09321	0.01121	0.04569																																				8.62575	1.88067
15.3821	-0.78194				502	0.09335	0.01114	0.04523																																				8.65577	1.87851
15.4001	5.23357				501	0.09339	0.0111	0.04469																																				8.68579	1.87636
15.4181	1.24907				500	0.09327	0.01092	0.04416																																				8.71581	1.8742
15.4361	-2.73542				499	0.09312	0.01094	0.04367																																				8.74583	1.87205
15.4541	2.28009				498	0.09305	0.01093	0.0432																																				8.77585	1.86991
15.4721	-2.7044				497	0.09303	0.01099	0.04277																																				8.80587	1.86777
15.4901	4.3111				496	0.09301	0.011	0.04227																																				8.83589	1.86563
15.5081	-0.67339				495	0.09297	0.01101	0.04184																																				8.86591	1.8635
15.5261	-4.65788				494	0.09293	0.01098	0.04136																																				8.89593	1.86137
15.5441	-4.64237				493	0.09275	0.0109	0.04085																																				8.92595	1.85924
15.5621	10.3731				492	0.0927	0.01091	0.04037																																				8.95597	1.85712
15.5801	10.3886				491	0.09277	0.01102	0.04004																																				8.98599	1.855
15.5981	-4.59585				490	0.0928	0.01096	0.03965																																				9.01601	1.85288
15.6161	0.41966				489	0.09286	0.01089	0.03922																																				9.04603	1.85077
15.6341	3.43516				488	0.09284	0.01079	0.03879																																				9.07605	1.84867
15.6521	-1.54933				487	0.09269	0.01071	0.03843																																				9.10607	1.84656
15.6701	0.46618				486	0.09259	0.01061	0.03801																																				9.13609	1.84446
15.6881	-1.51831				485	0.09258	0.01067	0.03765																																				9.16611	1.84237
15.7061	-2.50281				484	0.09255	0.01077	0.03726																																				9.19613	1.84028
15.7241	-6.4873				483	0.09247	0.0107	0.03678																																				9.22615	1.83819
15.7421	6.52821				482	0.0923	0.0106	0.03623																																				9.25617	1.8361
15.7601	-2.45628				481	0.09231	0.0106	0.03582																																				9.28619	1.83402
15.7781	-0.44078				480	0.09214	0.01057	0.03534																																				9.31621	1.83195
15.7961	3.57473				479	0.09205	0.0106	0.03483																																				9.34623	1.82987
15.8141	4.59024				478	0.09202	0.01068	0.03438																																				9.37625	1.82781
15.8321	-0.39425				477	0.09193	0.01077	0.0339																																				9.40627	1.82574
15.8501	-8.37875				476	0.09172	0.01066	0.0334																																				9.43629	1.82368
15.8681	-3.36324				475	0.09165	0.01053	0.03296																																				9.46631	1.82162
15.8861	1.65227				474	0.09157	0.0106	0.03261																																				9.49633	1.81957
15.9041	-4.33222				473	0.09156	0.01063	0.0322																																				9.52635	1.81752
15.9221	-3.31672				472	0.09137	0.01057	0.03171																																				9.55637	1.81547
15.9401	2.69879				471	0.09128	0.01056	0.03123																																				9.58639	1.81343
15.9581	-0.2857				470	0.09111	0.01043	0.03082																																				9.61641	1.81139
15.9761	4.72981				469	0.09099	0.01032	0.03033																																				9.64643	1.80936
15.9941	-3.25469				468	0.0909	0.01024	0.02989																																				9.67645	1.80733
16.0121	2.76082				467	0.09075	0.0102	0.02937																																				9.70647	1.8053
16.0301	4.77633				466	0.09063	0.01023	0.02894																																				9.73649	1.80327
16.0481	-6.20816				465	0.09047	0.01019	0.02853																																				9.76651	1.80125
16.0661	2.80735				464	0.09028	0.01019	0.02817																																				9.79653	1.79924
16.0841	-2.17715				463	0.09015	0.01018	0.02779																																				9.82655	1.79723
16.1021	2.83836				462	0.08999	0.01012	0.02742																																				9.85657	1.79522
16.1201	3.85387				461	0.08985	0.01009	0.02694																																				9.88659	1.79321
16.1381	0.86938				460	0.08966	0.01003	0.02656																																				9.91661	1.79121
16.1561	-8.11512				459	0.08951	0.01001	0.02624																																				9.94663	1.78922
16.1741	4.90039				458	0.08941	0.01006	0.02599																																				9.97665	1.78722
16.1921	7.9159				457	0.0893	0.01008	0.02561																																				10.0067	1.78523
16.2101	-2.06859				456	0.08922	0.01011	0.02523																																				10.0367	1.78325
16.2281	0.94691				455	0.08899	0.01007	0.02482																																				10.0667	1.78126
16.2461	8.96242				454	0.0888	0.01012	0.02449																																				10.0967	1.77929
16.2641	9.97793				453	0.08854	0.01014	0.02404																																				10.1267	1.77731
16.2821	11.9934				452	0.08833	0.01018	0.02366																																				10.1568	1.77534
16.3001	-0.99106				451	0.08817	0.01024	0.02328																																				10.1868	1.77337
16.3181	5.02445				450	0.08785	0.01017	0.02288																																				10.2168	1.77141
16.3361	3.03996				449	0.08756	0.01015	0.02248																																				10.2468	1.76945
16.3541	-2.94453				448	0.08733	0.01014	0.02221																																				10.2768	1.76749
16.3721	3.07097				447	0.08713	0.01013	0.02191																																				10.3069	1.76554
16.3901	4.08648				446	0.08703	0.01017	0.02165																																				10.3369	1.76359
16.4081	0.10199				445	0.08688	0.01016	0.02132																																				10.3669	1.76165
16.4261	9.1175				444	0.08673	0.01017	0.02107																																				10.3969	1.7597
16.4441	2.133				443	0.08646	0.01023	0.02079																																				10.4269	1.75777
16.4621	-6.85149				442	0.08622	0.01024	0.02056																																				10.457	1.75583
16.4801	0.16402				441	0.08607	0.01032	0.02029																																				10.487	1.7539
16.4981	4.17953				440	0.08583	0.01031	0.01998																																				10.517	1.75198
16.5161	0.19503				439	0.08538	0.01023	0.01957																																				10.547	1.75005
16.5341	3.21054				438	0.08492	0.01021	0.01922																																				10.577	1.74813
16.5521	-1.77395				437	0.08458	0.01025	0.01896																																				10.6071	1.74622
16.5701	-1.75844				436	0.08421	0.01025	0.01872																																				10.6371	1.74431
16.5881	-4.74294				435	0.08389	0.01031	0.01847																																				10.6671	1.7424
16.6061	6.27257				434	0.0836	0.01028	0.01831																																				10.6971	1.74049
16.6241	-2.71192				433	0.08318	0.01028	0.01811																																				10.7271	1.73859
16.6421	-1.69641				432	0.08273	0.01032	0.01786																																				10.7572	1.7367
16.6601	-3.68091				431	0.08244	0.01031	0.01756																																				10.7872	1.7348
16.6781	3.3346				430	0.08207	0.01029	0.0173																																				10.8172	1.73291
16.6961	2.35011				429	0.08178	0.01023	0.017																																				10.8472	1.73103
16.7141	2.36562				428	0.08144	0.0102	0.01664																																				10.8773	1.72914
16.7321	-2.61887				427	0.08102	0.0102	0.01636																																				10.9073	1.72727
16.7501	0.39663				426	0.08058	0.01013	0.01608																																				10.9373	1.72539
16.7681	3.41214				425	0.0802	0.01015	0.01582																																				10.9673	1.72352
16.7861	6.42765				424	0.07972	0.01004	0.01551																																				10.9973	1.72165
16.8041	0.44316				423	0.07924	0.00997	0.01533																																				11.0274	1.71979
16.8221	-9.54134				422	0.07874	0.00996	0.01529																																				11.0574	1.71793
16.8401	0.47417				421	0.07838	0.01	0.01521																																				11.0874	1.71607
16.8581	5.48968				420	0.07783	0.01001	0.01516																																				11.1174	1.71422
16.8761	0.50519				419	0.07715	0.01001	0.01505																																				11.1474	1.71237
16.8941	2.52069				418	0.07661	0.01009	0.01492																																				11.1775	1.71052
16.9121	4.5362				417	0.07609	0.01024	0.01492																																				11.2075	1.70868
16.9301	6.55171				416	0.07552	0.01033	0.01487																																				11.2375	1.70684
16.9481	-8.43278				415	0.075	0.01037	0.01484																																				11.2675	1.705
16.9661	7.58272				414	0.07449	0.01037	0.01484																																				11.2975	1.70317
16.9841	-9.40177				413	0.07395	0.01046	0.01496																																				11.3276	1.70134
17.0021	0.61374				412	0.07336	0.01056	0.01514																																				11.3576	1.69952
17.0201	1.62925				411	0.07286	0.01071	0.01526																																				11.3876	1.6977
17.0381	4.64475				410	0.07236	0.01075	0.01539																																				11.4176	1.69588
17.0561	-0.33974				409	0.07166	0.0107	0.01539																																				11.4476	1.69407
17.0741	3.67577				408	0.07101	0.01066	0.01531																																				11.4777	1.69226
17.0921	2.69128				407	0.07043	0.01062	0.01537																																				11.5077	1.69045
17.1101	4.70678				406	0.06982	0.01064	0.01541																																				11.5377	1.68865
17.1281	5.72229				405	0.06923	0.01069	0.01549																																				11.5677	1.68685
17.1461	1.7378				404	0.06865	0.01071	0.01545																																				11.5977	1.68506
17.1641	-4.24669				403	0.06798	0.0107	0.01537																																				11.6278	1.68326
17.1821	-0.23119				402	0.06716	0.01062	0.01536																																				11.6578	1.68148
17.2001	4.78432				401	0.06639	0.01058	0.0155																																				11.6878	1.67969
17.2181	1.79983				400	0.0658	0.01061	0.01577																																				11.7178	1.67791
17.2361	3.81534				399	0.0652	0.01059	0.016																																				11.7478	1.67613
17.2541	-6.16916				398	0.06448	0.01053	0.01616																																				11.7779	1.67436
17.2721	-1.15365				397	0.06377	0.01055	0.0163																																				11.8079	1.67259
17.2901	-2.13814				396	0.0629	0.01061	0.0164																																				11.8379	1.67082
17.3081	-0.12263				395	0.06184	0.01064	0.01641																																				11.8679	1.66906
17.3261	4.89287				394	0.06093	0.01076	0.01652																																				11.8979	1.6673
17.3441	-0.09162				393	0.06023	0.01091	0.01682																																				11.9279	1.66554
17.3621	-5.07611				392	0.05944	0.01101	0.01702																																				11.958	1.66379
17.3801	4.9394				391	0.0585	0.01089	0.01714																																				11.988	1.66204
17.3981	-2.04509				390	0.05749	0.01086	0.01748																																				12.018	1.66029
17.4161	5.97041				389	0.05657	0.01104	0.01782																																				12.048	1.65855
17.4341	1.98592				388	0.05583	0.01116	0.01817																																				12.078	1.65681
17.4521	0.00143				387	0.05509	0.01106	0.01849																																				12.1081	1.65508
17.4701	-2.98306				386	0.05429	0.01096	0.01886																																				12.1381	1.65335
17.4881	6.03244				385	0.05354	0.01099	0.01927																																				12.1681	1.65162
17.5061	9.04795				384	0.05291	0.01117	0.01958																																				12.1981	1.64989
17.5241	9.06346				383	0.05223	0.01138	0.01997																																				12.2281	1.64817
17.5421	-0.92103				382	0.05159	0.01179	0.02086																																				12.2582	1.64646
17.5601	-1.90553				381	0.05114	0.01211	0.02181																																				12.2882	1.64474
17.5781	4.10998				380	0.05081	0.01246	0.02255																																				12.3182	1.64303
17.5961	2.12549				379	0.05025	0.0129	0.02317																																				12.3482	1.64133
17.6141	4.141				378	0.0496	0.01309	0.0237																																				12.3782	1.63962
17.6321	3.1565				377	0.04917	0.01323	0.02435																																				12.4083	1.63792
17.6501	3.17201				376	0.04866	0.01357	0.02517																																				12.4383	1.63623
17.6681	6.18752				375	0.04781	0.01378	0.02594																																				12.4683	1.63453
17.6861	2.20303				374	0.04706	0.0138	0.02657																																				12.4983	1.63284
17.7041	11.2185				373	0.04629	0.01404	0.02701																																				12.5283	1.63116
17.7221	1.23404				372	0.04516	0.01429	0.0273																																				12.5584	1.62948
17.7401	1.24955				371	0.04381	0.01436	0.0277																																				12.5884	1.6278
17.7581	1.26506				370	0.04273	0.01414	0.02845																																				12.6184	1.62612
17.7761	6.28056				369	0.04207	0.01403	0.02943																																				12.6484	1.62445
17.7941	3.29607				368	0.04154	0.01408	0.03038																																				12.6784	1.62278
17.8121	-1.68842				367	0.04077	0.01365	0.03126																																				12.7085	1.62112
17.8301	2.32709				366	0.04008	0.01295	0.03206																																				12.7385	1.61946
17.8481	8.34259				365	0.03965	0.01269	0.03338																																				12.7685	1.6178
17.8661	-0.6419				364	0.03948	0.01222	0.03446																																				12.7985	1.61615
17.8841	4.37361				363	0.03955	0.01148	0.03533																																				12.8285	1.61449
17.9021	2.38912				362	0.0398	0.01086	0.03672																																				12.8586	1.61285
17.9201	6.40462				361	0.04053	0.01071	0.03844																																				12.8886	1.6112
17.9381	3.42013				360	0.04156	0.01087	0.04046																																				12.9186	1.60956
17.9561	-1.56436				359	0.04215	0.01032	0.04244																																				12.9486	1.60793
17.9741	-3.54885				358	0.04366	0.01021	0.04501																																				12.9787	1.60629
17.9921	16.4667				357	0.04529	0.01023	0.04785																																				13.0087	1.60466
18.0101	-4.51784				356	0.04711	0.01034	0.05025																																				13.0387	1.60304
18.0281	-0.50233				355	0.04877	0.01085	0.05312																																				13.0687	1.60141
18.0461	2.51318				354	0.05118	0.01143	0.05699																																				13.0987	1.59979
18.0641	7.52868				353	0.05437	0.01172	0.06106																																				13.1288	1.59818
18.0821	2.54419				352	0.05691	0.0116	0.06467																																				13.1588	1.59656
18.1001	4.5597				351	0.05932	0.01147	0.06837																																				13.1888	1.59496
18.1181	-8.42479				350	0.06281	0.01173	0.07269																																				13.2188	1.59335
18.1361	3.59072				349	0.06637	0.01144	0.07674																																				13.2488	1.59175
18.1541	0.60622				348	0.07002	0.01098	0.08074																																				13.2789	1.59015
18.1721	-3.37827				347	0.07367	0.01009	0.08562																																				13.3089	1.58855
18.1901	14.6372				346	0.07863	0.00913	0.09156																																				13.3389	1.58696
18.2081	1.65275				345	0.08408	0.00864	0.09731																																				13.3689	1.58537
18.2261	2.66825				344	0.08951	0.00807	0.1033																																				13.3989	1.58379
18.2441	1.68376				343	0.09616	0.008	0.11048																																				13.429	1.5822
18.2621	1.69927				342	0.10303	0.00756	0.11807																																				13.459	1.58063
18.2801	-6.28522				341	0.11058	0.00798	0.12549																																				13.489	1.57905
18.2981	13.7303				340	0.11875	0.00868	0.1339																																				13.519	1.57748
18.3161	2.74579				339	0.12831	0.00993	0.14373																																				13.549	1.57591
18.3341	3.7613				338	0.13871	0.01142	0.15473																																				13.5791	1.57435
18.3521	3.77681				337	0.14993	0.01261	0.16606																																				13.6091	1.57278
18.3701	6.79231				336	0.16109	0.01322	0.17757																																				13.6391	1.57123
18.3881	1.80782				335	0.17157	0.01286	0.1887																																				13.6691	1.56967
18.4061	2.82333				334	0.18208	0.01212	0.20078																																				13.6991	1.56812
18.4241	7.83884				333	0.19473	0.0123	0.21412																																				13.7292	1.56657
18.4421	5.85434				332	0.20807	0.01214	0.22962																																				13.7592	1.56503
18.4601	2.86985				331	0.22159	0.01209	0.24648																																				13.7892	1.56349
18.4781	3.88536				330	0.23639	0.01235	0.26374																																				13.8192	1.56195
18.4961	5.90087				329	0.25054	0.01191	0.28071																																				13.8492	1.56041
18.5141	9.91637				328	0.2642	0.011	0.29888																																				13.8793	1.55888
18.5321	6.93188				327	0.27669	0.01027	0.31836																																				13.9093	1.55736
18.5501	2.94739				326	0.29107	0.01041	0.3392																																				13.9393	1.55583
18.5681	-0.0371				325	0.30636	0.01131	0.36155																																				13.9693	1.55431
18.5861	10.9784				324	0.31978	0.01101	0.38388																																				13.9993	1.55279
18.6041	-1.00609				323	0.33276	0.01071	0.40599																																				14.0294	1.55128
18.6221	-2.99058				322	0.34489	0.0107	0.42709																																				14.0594	1.54977
18.6401	10.0249				321	0.35474	0.00959	0.44792																																				14.0894	1.54826
18.6581	10.0404				320	0.36526	0.00944	0.46943																																				14.1194	1.54676
18.6761	4.05594				319	0.37467	0.00958	0.48946																																				14.1494	1.54526
18.6941	-1.92855				318	0.38505	0.00977	0.50901																																				14.1794	1.54376
18.7121	9.08696				317	0.39439	0.01074	0.52959																																				14.2095	1.54226
18.7301	-0.89754				316	0.40246	0.01084	0.54806																																				14.2395	1.54077
18.7481	10.118				315	0.40963	0.01148	0.56535																																				14.2695	1.53929
18.7661	12.1335				314	0.41614	0.012	0.58187																																				14.2995	1.5378
18.7841	5.14899				313	0.42286	0.01187	0.59835																																				14.3295	1.53632
18.8021	13.1645				312	0.42968	0.01245	0.61411																																				14.3596	1.53484
18.8201	6.18				311	0.43603	0.01294	0.6297																																				14.3896	1.53337
18.8381	5.19551				310	0.4423	0.01332	0.645																																				14.4196	1.5319
18.8561	6.21102				309	0.44799	0.01384	0.65998																																				14.4496	1.53043
18.8741	6.22653				308	0.45338	0.01374	0.67285																																				14.4796	1.52897
18.8921	6.24203				307	0.45822	0.01374	0.68612																																				14.5097	1.52751
18.9101	10.2575				306	0.46406	0.01413	0.69956																																				14.5397	1.52605
18.9281	6.27305				305	0.46924	0.01395	0.71266																																				14.5697	1.5246
18.9461	19.2886				304	0.47402	0.01396	0.72512																																				14.5997	1.52314
18.9641	8.30406				303	0.47819	0.01375	0.73755																																				14.6297	1.5217
18.9821	2.31957				302	0.48198	0.01294	0.74919																																				14.6598	1.52025
19.0001	7.33508				301	0.486	0.01216	0.761																																				14.6898	1.51881
19.0181	8.35059				300	0.49045	0.01226	0.77321																																				14.7198	1.51737
19.0361	7.36609				299	0.49473	0.01236	0.78497																																				14.7498	1.51594
19.0541	7.3816				298	0.49815	0.01177	0.79592																																				14.7798	1.51451
19.0721	4.39711				297	0.50121	0.01136	0.80666																																				14.8099	1.51308
19.0901	5.41262				296	0.50411	0.0111	0.81714																																				14.8399	1.51166
19.1081	-4.57188				295	0.5072	0.01112	0.8278																																				14.8699	1.51024
19.1261	15.4436				294	0.51051	0.01121	0.83805																																				14.8999	1.50882
19.1441	4.45914				293	0.51374	0.01175	0.84793																																				14.9299	1.5074
19.1621	5.47465				292	0.51678	0.01251	0.85792																																				14.96	1.50599
19.1801	14.4901				291	0.51978	0.01257	0.86692																																				14.99	1.50458
19.1981	8.50566				290	0.52233	0.01268	0.87598																																				15.02	1.50318
19.2161	11.5212				289	0.52577	0.01396	0.88463																																				15.05	1.50178
19.2341	7.53668				288	0.5294	0.01467	0.89329																																				15.08	1.50038
19.2521	12.5522				287	0.5324	0.01482	0.90133																																				15.1101	1.49898
19.2701	10.5677				286	0.53515	0.01524	0.90841																																				15.1401	1.49759
19.2881	7.5832				285	0.53804	0.01554	0.91548																																				15.1701	1.4962
19.3061	9.59871				284	0.54036	0.016	0.92266																																				15.2001	1.49482
19.3241	5.61421				283	0.54214	0.01628	0.92874																																				15.2302	1.49344
19.3421	10.6297				282	0.54367	0.01619	0.93417																																				15.2602	1.49206
19.3601	8.64523				281	0.54567	0.01639	0.93986																																				15.2902	1.49068
19.3781	7.66074				280	0.54786	0.01632	0.94477																																				15.3202	1.48931
19.3961	6.67624				279	0.54901	0.01646	0.94995																																				15.3502	1.48794
19.4141	5.69175				278	0.55008	0.01726	0.95448																																				15.3803	1.48657
19.4321	3.70726				277	0.55153	0.01748	0.95956																																				15.4103	1.48521
19.4501	3.72277				276	0.55321	0.01751	0.96429																																				15.4403	1.48385
19.4681	1.73828				275	0.55486	0.0176	0.96762																																				15.4703	1.48249
19.4861	9.75378				274	0.55771	0.01832	0.97275																																				15.5003	1.48114
19.5041	2.76929				273	0.55957	0.0194	0.97758																																				15.5304	1.47979
19.5221	8.7848				272	0.56123	0.01995	0.98193																																				15.5604	1.47845
19.5401	2.80031				271	0.56317	0.02093	0.98808																																				15.5904	1.4771
19.5581	12.8158				270	0.56518	0.02187	0.99193																																				15.6204	1.47576
19.5761	4.83132				269	0.56751	0.02253	0.9969																																				15.6504	1.47442
19.5941	11.8468				268	0.56937	0.02389	1.00149																																				15.6805	1.47309
19.6121	7.86234				267	0.56973	0.02442	1.00542																																				15.7105	1.47176
19.6301	5.87784				266	0.57041	0.0254	1.00975																																				15.7405	1.47043
19.6481	10.8933				265	0.5703	0.0258	1.01174																																				15.7705	1.46911
19.6661	8.90886				264	0.57158	0.02611	1.01518																																				15.8005	1.46779
19.6841	3.92437				263	0.57249	0.02633	1.01712																																				15.8306	1.46647
19.7021	8.93987				262	0.57223	0.02556	1.01842																																				15.8606	1.46516
19.7201	2.95538				261	0.57272	0.02585	1.02091																																				15.8906	1.46384
19.7381	8.97089				260	0.57371	0.02635	1.02192																																				15.9206	1.46254
19.7561	5.9864				259	0.57472	0.02589	1.02314																																				15.9506	1.46123
19.7741	8.0019				258	0.57586	0.02635	1.02287																																				15.9807	1.45993
19.7921	11.0174				257	0.57757	0.02642	1.02412																																				16.0107	1.45863
19.8101	12.0329				256	0.57942	0.02671	1.02663																																				16.0407	1.45733
19.8281	-1.95157				255	0.57959	0.02683	1.02668																																				16.0707	1.45604
19.8461	4.06393				254	0.58013	0.027	1.02806																																				16.1007	1.45475
19.8641	13.0794				253	0.58149	0.02725	1.02833																																				16.1307	1.45347
19.8821	4.09495				252	0.58159	0.02629	1.02725																																				16.1608	1.45218
19.9001	13.1105				251	0.58181	0.02565	1.0279																																				16.1908	1.4509
19.9181	1.12596				250	0.58223	0.02568	1.0295																																				16.2208	1.44963
19.9361	5.14147																																											16.2508	1.44835
19.9541	10.157																																											16.2809	1.44708
19.9721	9.17249																																											16.3109	1.44582
19.9901	9.18799																																											16.3409	1.44455
20.0081	8.2035																																											16.3709	1.44329
20.0261	5.21901																																											16.4009	1.44203
20.0441	5.23452																																											16.4309	1.44078
20.0621	5.25002																																											16.461	1.43953
20.0801	13.2655																																											16.491	1.43828
20.0981	2.28104																																											16.521	1.43704
20.1161	-0.70345																																											16.551	1.43579
20.1341	5.31206																																											16.5811	1.43455
20.1521	13.3276																																											16.6111	1.43332
20.1701	4.34307																																											16.6411	1.43209
20.1881	15.3586																																											16.6711	1.43086
20.2061	11.3741																																											16.7011	1.42963
20.2241	14.3896																																											16.7311	1.42841
20.2421	11.4051																																											16.7612	1.42719
20.2601	13.4206																																											16.7912	1.42597
20.2781	12.4361																																											16.8212	1.42475
20.2961	8.45162																																											16.8512	1.42354
20.3141	7.46713																																											16.8813	1.42234
20.3321	8.48264																																											16.9113	1.42113
20.3501	15.4982																																											16.9413	1.41993
20.3681	3.51365																																											16.9713	1.41873
20.3861	2.52916																																											17.0013	1.41753
20.4041	6.54467																																											17.0313	1.41634
20.4221	9.56018																																											17.0614	1.41515
20.4401	12.5757																																											17.0914	1.41397
20.4581	3.59119																																											17.1214	1.41278
20.4761	15.6067																																											17.1514	1.4116
20.4941	8.62221																																											17.1815	1.41042
20.5121	11.6377																																											17.2115	1.40925
20.5301	9.65322																																											17.2415	1.40808
20.5481	12.6687																																											17.2715	1.40691
20.5661	10.6842																																											17.3015	1.40575
20.5841	12.6997																																											17.3316	1.40458
20.6021	6.71525																																											17.3616	1.40343
20.6201	20.7308																																											17.3916	1.40227
20.6381	3.74627																																											17.4216	1.40112
20.6561	7.76177																																											17.4516	1.39997
20.6741	7.77728																																											17.4816	1.39882
20.6921	7.79279																																											17.5117	1.39768
20.7101	8.8083																																											17.5417	1.39654
20.7281	3.8238																																											17.5717	1.3954
20.7461	13.8393																																											17.6017	1.39426
20.7641	9.85482																																											17.6318	1.39313
20.7821	18.8703																																											17.6618	1.392
20.8001	-1.11417																																											17.6918	1.39088
20.8181	7.90134																																											17.7218	1.38976
20.8361	3.91685																																											17.7518	1.38864
20.8541	7.93236																																											17.7818	1.38752
20.8721	9.94787																																											17.8119	1.38641
20.8901	9.96337																																											17.8419	1.3853
20.9081	12.9789																																											17.8719	1.38419
20.9261	15.9944																																											17.9019	1.38308
20.9441	7.0099																																											17.932	1.38198
20.9621	9.0254																																											17.962	1.38088
20.9801	2.04091																																											17.992	1.37979
20.9981	4.05642																																											18.022	1.37869
21.0161	18.0719																																											18.052	1.3776
21.0341	8.08743																																											18.082	1.37652
21.0521	6.10294																																											18.1121	1.37543
21.0701	4.11845																																											18.1421	1.37435
21.0881	18.134																																											18.1721	1.37328
21.1061	18.1495																																											18.2021	1.3722
21.1241	12.165																																											18.2322	1.37113
21.1421	5.18048																																											18.2622	1.37006
21.1601	9.19599																																											18.2922	1.36899
21.1781	14.2115																																											18.3222	1.36793
21.1961	5.227																																											18.3522	1.36687
21.2141	9.24251																																											18.3822	1.36581
21.2321	10.258																																											18.4123	1.36476
21.2501	-0.72648																																											18.4423	1.36371
21.2681	16.289																																											18.4723	1.36266
21.2861	13.3045																																											18.5023	1.36162
21.3041	5.32005																																											18.5324	1.36057
21.3221	10.3355																																											18.5624	1.35953
21.3401	12.3511																																											18.5924	1.3585
21.3581	4.36657																																											18.6224	1.35746
21.3761	10.3821																																											18.6524	1.35643
21.3941	8.39758																																											18.6824	1.35541
21.4121	-0.58691																																											18.7125	1.35438
21.4301	12.4286																																											18.7425	1.35336
21.4481	12.4441																																											18.7725	1.35234
21.4661	8.45961																																											18.8025	1.35132
21.4841	6.47512																																											18.8326	1.35031
21.5021	1.49063																																											18.8626	1.3493
21.5201	8.50614																																											18.8926	1.34829
21.5381	8.52165																																											18.9226	1.34729
21.5561	13.5372																																											18.9526	1.34629
21.5741	13.5527																																											18.9826	1.34529
21.5921	11.5682																																											19.0127	1.34429
21.6101	7.58368																																											19.0427	1.3433
21.6281	12.5992																																											19.0727	1.34231
21.6461	4.61469																																											19.1027	1.34132
21.6641	6.6302																																											19.1328	1.34034
21.6821	4.64571																																											19.1628	1.33936
21.7001	7.66121																																											19.1928	1.33838
21.7181	14.6767																																											19.2228	1.3374
21.7361	18.6922																																											19.2528	1.33643
21.7541	18.7077																																											19.2828	1.33546
21.7721	11.7232																																											19.3129	1.33449
21.7901	2.73875																																											19.3429	1.33353
21.8081	12.7543																																											19.3729	1.33257
21.8261	5.76977																																											19.4029	1.33161
21.8441	6.78527																																											19.433	1.33065
21.8621	11.8008																																											19.463	1.3297
21.8801	18.8163																																											19.493	1.32875
21.8981	4.8318																																											19.523	1.3278
21.9161	8.8473																																											19.553	1.32686
21.9341	1.86281																																											19.5831	1.32592
21.9521	15.8783																																											19.6131	1.32498
21.9701	2.89383																																											19.6431	1.32404
21.9881	7.90933																																											19.6731	1.32311
22.0061	9.92484																																											19.7031	1.32218
22.0241	9.94035																																											19.7331	1.32125
22.0421	6.95586																																											19.7632	1.32033
22.0601	15.9714																																											19.7932	1.3194
22.0781	6.98687																																											19.8232	1.31849
22.0961	15.0024																																											19.8532	1.31757
22.1141	18.0179																																											19.8833	1.31666
22.1321	3.03339																																											19.9133	1.31575
22.1501	16.0489																																											19.9433	1.31484
22.1681	8.06441																																											19.9733	1.31393
22.1861	0.07992																																											20.0033	1.31303
22.2041	14.0954																																											20.0333	1.31213
22.2221	3.11093																																											20.0634	1.31123
22.2401	4.12644																																											20.0934	1.31034
22.2581	9.14195																																											20.1234	1.30945
22.2761	10.1575																																											20.1534	1.30856
22.2941	8.17296																																											20.1835	1.30768
22.3121	5.18847																																											20.2135	1.30679
22.3301	16.204																																											20.2435	1.30591
22.3481	5.21949																																											20.2735	1.30504
22.3661	2.23499																																											20.3035	1.30416
22.3841	14.2505																																											20.3335	1.30329
22.4021	5.26601																																											20.3636	1.30242
22.4201	12.2815																																											20.3936	1.30156
22.4381	10.297																																											20.4236	1.30069
22.4561	4.31253																																											20.4536	1.29983
22.4741	8.32804																																											20.4837	1.29897
22.4921	22.3436																																											20.5137	1.29812
22.5101	13.359																																											20.5437	1.29727
22.5281	11.3746																																											20.5737	1.29642
22.5461	12.3901																																											20.6037	1.29557
22.5641	9.40558																																											20.6337	1.29473
22.5821	4.42108																																											20.6638	1.29388
22.6001	13.4366																																											20.6938	1.29305
22.6181	8.4521																																											20.7238	1.29221
22.6361	-0.53239																																											20.7538	1.29138
22.6541	11.4831																																											20.7839	1.29055
22.6721	3.49862																																											20.8139	1.28972
22.6901	3.51413																																											20.8439	1.28889
22.7081	6.52964																																											20.8739	1.28807
22.7261	5.54514																																											20.9039	1.28725
22.7441	7.56065																																											20.9339	1.28643
22.7621	1.57616																																											20.964	1.28562
22.7801	3.59167																																											20.994	1.28481
22.7981	2.60717																																											21.024	1.284
22.8161	6.62268																																											21.054	1.28319
22.8341	13.6382																																											21.0841	1.28239
22.8521	14.6537																																											21.1141	1.28159
22.8701	8.6692																																											21.1441	1.28079
22.8881	3.68471																																											21.1741	1.28
22.9061	11.7002																																											21.2041	1.2792
22.9241	8.71573																																											21.2341	1.27841
22.9421	8.73124																																											21.2642	1.27763
22.9601	1.74674																																											21.2942	1.27684
22.9781	7.76225																																											21.3242	1.27606
22.9961	4.77776																																											21.3542	1.27528
23.0141	9.79327																																											21.3843	1.2745
23.0321	5.80877																																											21.4143	1.27373
23.0501	8.82428																																											21.4443	1.27296
23.0681	8.83979																																											21.4743	1.27219
23.0861	4.8553																																											21.5043	1.27142
23.1041	-0.1292																																											21.5343	1.27066
23.1221	-1.11369																																											21.5644	1.2699
23.1401	16.9018																																											21.5944	1.26914
23.1581	6.91733																																											21.6244	1.26839
23.1761	20.9328																																											21.6544	1.26763
23.1941	8.94834																																											21.6844	1.26688
23.2121	1.96385																																											21.7145	1.26613
23.2301	4.97936																																											21.7445	1.26539
23.2481	7.99486																																											21.7745	1.26465
23.2661	7.01037																																											21.8045	1.26391
23.2841	14.0259																																											21.8346	1.26317
23.3021	2.04139																																											21.8646	1.26244
23.3201	11.0569																																											21.8946	1.2617
23.3381	9.0724																																											21.9246	1.26098
23.3561	6.08791																																											21.9546	1.26025
23.3741	5.10342																																											21.9846	1.25952
23.3921	9.11892																																											22.0147	1.2588
23.4101	5.13443																																											22.0447	1.25808
23.4281	13.1499																																											22.0747	1.25737
23.4461	10.1654																																											22.1047	1.25665
23.4641	5.18095																																											22.1348	1.25594
23.4821	3.19646																																											22.1648	1.25524
23.5001	14.212																																											22.1948	1.25453
23.5181	8.22748																																											22.2248	1.25383
23.5361	5.24298																																											22.2548	1.25313
23.5541	6.25849																																											22.2848	1.25243
23.5721	9.274																																											22.3149	1.25173
23.5901	7.28951																																											22.3449	1.25104
23.6081	4.30502																																											22.3749	1.25035
23.6261	4.32052																																											22.4049	1.24966
23.6441	10.336																																											22.435	1.24898
23.6621	9.35154																																											22.465	1.24829
23.6801	5.36705																																											22.495	1.24761
23.6981	13.3826																																											22.525	1.24693
23.7161	7.39806																																											22.555	1.24626
23.7341	4.41357																																											22.5851	1.24559
23.7521	1.42908																																											22.6151	1.24492
23.7701	11.4446																																											22.6451	1.24425
23.7881	6.46009																																											22.6751	1.24359
23.8061	6.4756																																											22.7051	1.24292
23.8241	8.49111																																											22.7352	1.24226
23.8421	13.5066																																											22.7652	1.24161
23.8601	1.52212																																											22.7952	1.24095
23.8781	13.5376																																											22.8252	1.2403
23.8961	4.55314																																											22.8552	1.23965
23.9141	2.56864																																											22.8853	1.239
23.9321	9.58415																																											22.9153	1.23836
23.9501	6.59966																																											22.9453	1.23772
23.9681	8.61517																																											22.9753	1.23708
23.9861	15.6307																																											23.0053	1.23644
24.0041	9.64618																																											23.0354	1.2358
24.0221	12.6617																																											23.0654	1.23517
24.0401	5.6772																																											23.0954	1.23454
24.0581	8.6927																																											23.1254	1.23392
24.0761	9.70821																																											23.1554	1.23329
24.0941	8.72372																																											23.1855	1.23267
24.1121	8.73923																																											23.2155	1.23205
24.1301	2.75473																																											23.2455	1.23143
24.1481	7.77024																																											23.2755	1.23082
24.1661	8.78575																																											23.3055	1.23021
24.1841	3.80126																																											23.3356	1.2296
24.2021	9.81676																																											23.3656	1.22899
24.2201	16.8323																																											23.3956	1.22838
24.2381	11.8478																																											23.4256	1.22778
24.2561	4.86329																																											23.4556	1.22718
24.2741	20.8788																																											23.4857	1.22658
24.2921	16.8943																																											23.5157	1.22599
24.3101	18.9098																																											23.5457	1.2254
24.3281	11.9253																																											23.5757	1.22481
24.3461	2.94083																																											23.6057	1.22422
24.3641	7.95633																																											23.6358	1.22363
24.3821	3.97184																																											23.6658	1.22305
24.4001	18.9873																																											23.6958	1.22247
24.4181	9.00286																																											23.7258	1.22189
24.4361	13.0184																																											23.7558	1.22132
24.4541	10.0339																																											23.7859	1.22075
24.4721	1.04938																																											23.8159	1.22018
24.4901	1.06489																																											23.8459	1.21961
24.5081	8.08039																																											23.8759	1.21904
24.5261	17.0959																																											23.9059	1.21848
24.5441	12.1114																																											23.936	1.21792
24.5621	7.12692																																											23.966	1.21736
24.5801	8.14242																																											23.996	1.2168
24.5981	10.1579																																											24.026	1.21625
24.6161	27.1734																																											24.056	1.2157
24.6341	18.1889																																											24.0861	1.21515
24.6521	19.2045																																											24.1161	1.21461
24.6701	11.22																																											24.1461	1.21406
24.6881	20.2355																																											24.1761	1.21352
24.7061	16.251																																											24.2061	1.21298
24.7241	19.2665																																											24.2362	1.21244
24.7421	16.282																																											24.2662	1.21191
24.7601	23.2975																																											24.2962	1.21138
24.7781	21.313																																											24.3262	1.21085
24.7961	18.3285																																											24.3562	1.21032
24.8141	16.344																																											24.3863	1.2098
24.8321	19.3595																																											24.4163	1.20927
24.8501	23.375																																											24.4463	1.20875
24.8681	28.3905																																											24.4763	1.20824
24.8861	28.4061																																											24.5063	1.20772
24.9041	21.4216																																											24.5364	1.20721
24.9221	27.4371																																											24.5664	1.2067
24.9401	32.4526																																											24.5964	1.20619
24.9581	25.4681																																											24.6264	1.20568
24.9761	18.4836																																											24.6564	1.20518
24.9941	27.4991																																											24.6865	1.20468
25.0121	24.5146																																											24.7165	1.20418
25.0301	28.5301																																											24.7465	1.20368
25.0481	38.5456																																											24.7765	1.20319
25.0661	32.5611																																											24.8065	1.2027
25.0841	36.5766																																											24.8366	1.20221
25.1021	32.5921																																											24.8666	1.20172
25.1201	32.6076																																											24.8966	1.20124
25.1381	35.6232																																											24.9266	1.20076
25.1561	30.6387																																											24.9566	1.20028
25.1741	33.6542																																											24.9867	1.1998
25.1921	29.6697																																											25.0167	1.19932
25.2101	38.6852																																											25.0467	1.19885
25.2281	23.7007																																											25.0767	1.19838
25.2461	27.7162																																											25.1067	1.19791
25.2641	48.7317																																											25.1368	1.19744
25.2821	53.7472																																											25.1668	1.19698
25.3001	52.7627																																											25.1968	1.19652
25.3181	42.7782																																											25.2268	1.19606
25.3361	40.7937																																											25.2568	1.1956
25.3541	31.8092																																											25.2869	1.19515
25.3721	36.8248																																											25.3169	1.1947
25.3901	46.8403																																											25.3469	1.19425
25.4081	44.8558																																											25.3769	1.1938
25.4261	35.8713																																											25.4069	1.19335
25.4441	48.8868																																											25.437	1.19291
25.4621	43.9023																																											25.467	1.19247
25.4801	42.9178																																											25.497	1.19203
25.4981	45.9333																																											25.527	1.19159
25.5161	34.9488																																											25.557	1.19116
25.5341	31.9643																																											25.5871	1.19073
25.5521	35.9798																																											25.6171	1.1903
25.5701	39.9953																																											25.6471	1.18987
25.5881	36.0108																																											25.6771	1.18944
25.6061	33.0264																																											25.7071	1.18902
25.6241	41.0419																																											25.7372	1.1886
25.6421	36.0574																																											25.7672	1.18818
25.6601	37.0729																																											25.7972	1.18777
25.6781	38.0884																																											25.8272	1.18735
25.6961	29.1039																																											25.8572	1.18694
25.7141	30.1194																																											25.8873	1.18653
25.7321	38.1349																																											25.9173	1.18612
25.7501	31.1504																																											25.9473	1.18572
25.7681	31.1659																																											25.9773	1.18532
25.7861	41.1814																																											26.0073	1.18492
25.8041	36.1969																																											26.0374	1.18452
25.8221	29.2125																																											26.0674	1.18412
25.8401	24.2279																																											26.0974	1.18373
25.8581	27.2435																																											26.1274	1.18334
25.8761	37.259																																											26.1574	1.18295
25.8941	21.2745																																											26.1875	1.18256
25.9121	21.29																																											26.2175	1.18218
25.9301	11.3055																																											26.2475	1.18179
25.9481	8.321																																											26.2775	1.18141
25.9661	21.3365																																											26.3075	1.18103
25.9841	17.352																																											26.3376	1.18066
26.0021	20.3675																																											26.3676	1.18028
26.0201	18.383																																											26.3976	1.17991
26.0381	6.39854																																											26.4276	1.17954
26.0561	18.414																																											26.4576	1.17918
26.0741	4.42955																																											26.4877	1.17881
26.0921	16.4451																																											26.5177	1.17845
26.1101	8.46057																																											26.5477	1.17809
26.1281	7.47607																																											26.5777	1.17773
26.1461	7.49158																																											26.6077	1.17737
26.1641	11.5071																																											26.6378	1.17702
26.1821	10.5226																																											26.6678	1.17666
26.2001	5.5381																																											26.6978	1.17631
26.2181	11.5536																																											26.7278	1.17597
26.2361	11.5691																																											26.7578	1.17562
26.2541	0.58463																																											26.7879	1.17528
26.2721	14.6001																																											26.8179	1.17494
26.2901	9.61564																																											26.8479	1.1746
26.3081	6.63115																																											26.8779	1.17426
26.3261	9.64666																																											26.9079	1.17392
26.3441	6.66217																																											26.938	1.17359
26.3621	10.6777																																											26.968	1.17326
26.3801	4.69318																																											26.998	1.17293
26.3981	-0.29131																																											27.028	1.17261
26.4161	13.7242																																											27.058	1.17228
26.4341	5.7397																																											27.0881	1.17196
26.4521	12.7552																																											27.1181	1.17164
26.4701	5.77072																																											27.1481	1.17132
26.4881	6.78623																																											27.1781	1.171
26.5061	6.80173																																											27.2081	1.17069
26.5241	8.81724																																											27.2382	1.17038
26.5421	2.83275																																											27.2682	1.17007
26.5601	5.84826																																											27.2982	1.16976
26.5781	8.86376																																											27.3282	1.16946
26.5961	4.87927																																											27.3582	1.16915
26.6141	1.89478																																											27.3883	1.16885
26.6321	2.91029																																											27.4183	1.16855
26.6501	1.92579																																											27.4483	1.16826
26.6681	2.9413																																											27.4783	1.16796
26.6861	6.95681																																											27.5083	1.16767
26.7041	3.97232																																											27.5384	1.16738
26.7221	4.98782																																											27.5684	1.16709
26.7401	4.00333																																											27.5984	1.1668
26.7581	1.01884																																											27.6284	1.16652
26.7761	6.03435																																											27.6584	1.16624
26.7941	2.04985																																											27.6885	1.16596
26.8121	4.06536																																											27.7185	1.16568
26.8301	4.08087																																											27.7485	1.1654
26.8481	5.09638																																											27.7785	1.16513
26.8661	2.11188																																											27.8085	1.16485
26.8841	5.12739																																											27.8386	1.16458
26.9021	2.1429																																											27.8686	1.16432
26.9201	5.15841																																											27.8986	1.16405
26.9381	3.17391																																											27.9286	1.16379
26.9561	-1.81058																																											27.9586	1.16352
26.9741	7.20493																																											27.9887	1.16326
26.9921	2.22044																																											28.0187	1.16301
27.0101	1.23594																																											28.0487	1.16275
27.0281	-7.74855																																											28.0787	1.1625
27.0461	2.26696																																											28.1087	1.16225
27.0641	6.28247																																											28.1388	1.162
27.0821	8.29798																																											28.1688	1.16175
27.1001	-3.68652																																											28.1988	1.1615
27.1181	0.32899																																											28.2288	1.16126
27.1361	2.3445																																											28.2588	1.16102
27.1541	0.36001																																											28.2889	1.16078
27.1721	-5.62449																																											28.3189	1.16054
27.1901	-5.60898																																											28.3489	1.1603
27.2081	1.40653																																											28.3789	1.16007
27.2261	1.42204																																											28.4089	1.15984
27.2441	4.43754																																											28.439	1.15961
27.2621	-0.54695																																											28.469	1.15938
27.2801	-0.53144																																											28.499	1.15916
27.2981	4.48407																																											28.529	1.15893
27.3161	-5.50043																																											28.559	1.15871
27.3341	5.51508																																											28.5891	1.15849
27.3521	1.53059																																											28.6191	1.15827
27.3701	4.5461																																											28.6491	1.15806
27.3881	10.5616																																											28.6791	1.15784
27.4061	2.57711																																											28.7091	1.15763
27.4241	2.59262																																											28.7392	1.15742
27.4421	-1.39187																																											28.7692	1.15721
27.4601	2.62363																																											28.7992	1.15701
27.4781	-1.36086																																											28.8292	1.1568
27.4961	7.65465																																											28.8592	1.1566
27.5141	-0.32984																																											28.8893	1.1564
27.5321	-1.31434																																											28.9193	1.1562
27.5501	4.70117																																											28.9493	1.15601
27.5681	4.71668																																											28.9793	1.15581
27.5861	-0.26781																																											29.0093	1.15562
27.6041	1.74769																																											29.0394	1.15543
27.6221	-3.2368																																											29.0694	1.15524
27.6401	-1.22129																																											29.0994	1.15506
27.6581	-0.20578																																											29.1294	1.15487
27.6761	4.80972																																											29.1594	1.15469
27.6941	-0.17477																																											29.1895	1.15451
27.7121	6.84074																																											29.2195	1.15433
27.7301	-2.14375																																											29.2495	1.15415
27.7481	-0.12824																																											29.2795	1.15398
27.7661	6.88726																																											29.3095	1.1538
27.7841	-3.09723																																											29.3396	1.15363
27.8021	5.91828																																											29.3696	1.15346
27.8201	2.93379																																											29.3996	1.1533
27.8381	-1.05071																																											29.4296	1.15313
27.8561	-0.0352																																											29.4596	1.15297
27.8741	5.98031																																											29.4897	1.15281
27.8921	6.99582																																											29.5197	1.15265
27.9101	3.01132																																											29.5497	1.15249
27.9281	-0.97317																																											29.5797	1.15233
27.9461	-2.95766																																											29.6097	1.15218
27.9641	4.05785																																											29.6398	1.15203
27.9821	-0.92665																																											29.6698	1.15188
28.0001	-1.91114																																											29.6998	1.15173
28.0181	4.10437																																											29.7298	1.15158
28.0361	1.11988																																											29.7598	1.15144
28.0541	1.13538																																											29.7899	1.15129
28.0721	-5.84911																																											29.8199	1.15115
28.0901	2.1664																																											29.8499	1.15101
28.1081	8.18191																																											29.8799	1.15088
28.1261	-4.80259																																											29.9099	1.15074
28.1441	1.21292																																											29.94	1.15061
28.1621	0.22843																																											29.97	1.15048
28.1801	-4.75606																																											30	1.15035
28.1981	-0.74056
28.2161	1.27495
28.2341	-0.70954
28.2521	0.30597
28.2701	-1.67853
28.2881	0.33698
28.3061	1.35249
28.3241	-1.632
28.3421	-0.6165
28.3601	-3.60099
28.3781	1.41452
28.3961	-3.56997
28.4141	2.44554
28.4321	-0.53896
28.4501	3.47655
28.4681	0.49206
28.4861	-0.49243
28.5041	3.52307
28.5221	-0.46142
28.5401	1.55409
28.5581	-2.4304
28.5761	3.5851
28.5941	8.60061
28.6121	2.61612
28.6301	-2.36837
28.6481	4.64713
28.6661	-0.33736
28.6841	-5.32185
28.7021	-1.30634
28.7201	5.70916
28.7381	2.72467
28.7561	-0.25982
28.7741	4.75569
28.7921	-2.22881
28.8101	5.7867
28.8281	-0.19779
28.8461	0.81772
28.8641	1.83322
28.8821	3.84873
28.9001	4.86424
28.9181	0.87975
28.9361	3.89525
28.9541	-2.08924
28.9721	1.92627
28.9901	-1.05822
29.0081	-1.04272
29.0261	4.97279
29.0441	-3.0117
29.0621	-1.99619
29.0801	2.01931
29.0981	0.03482
29.1161	-0.94967
29.1341	3.06584
29.1521	5.08135
29.1701	0.09685
29.1881	-0.88764
29.2061	1.12787
29.2241	2.14338
29.2421	0.15888
29.2601	0.17439
29.2781	-4.8101
29.2961	-1.79459
29.3141	1.22091
29.3321	2.23642
29.3501	4.25193
29.3681	-1.73256
29.3861	-2.71706
29.4041	3.29845
29.4221	2.31396
29.4401	-1.67053
29.4581	0.34497
29.4761	-0.63952
29.4941	0.37599
29.5121	-0.6085
29.5301	-2.593
29.5481	-0.57749
29.5661	-0.56198
29.5841	-0.54647
29.6021	4.46903
29.6201	-0.51546
29.6381	3.50005
29.6561	6.51556
29.6741	2.53106
29.6921	0.54657
29.7101	-2.43792
29.7281	1.57759
29.7461	4.59309
29.7641	-3.3914
29.7821	2.62411
29.8001	0.63962
29.8181	5.65513
29.8361	-0.32937
29.8541	-2.31386
29.8721	-2.29835
29.8901	4.71716
29.9081	2.73266
29.9261	-2.25183
29.9441	-0.23632
29.9621	6.77919
29.9801	-0.20531
29.9981	2.8102
30.0161	1.82571
30.0341	0.84122
30.0521	1.85672
30.0701	-4.12777
30.0881	-1.11226
30.1061	-3.09675
30.1241	-1.08125
30.1421	0.93426
30.1601	2.94977
30.1781	4.96528
30.1961	-2.01922
30.2141	-3.00371
30.2321	-2.9882
30.2501	-0.97269
30.2681	0.04281
30.2861	-7.94168
30.3041	0.07383
30.3221	-1.91066
30.3401	2.10484
30.3581	-1.87965
30.3761	-0.86414
30.3941	-5.84863
30.4121	3.16687
30.4301	3.18238
30.4481	-1.80211
30.4661	5.2134
30.4841	-1.77109
30.5021	-1.75559
30.5201	0.25992
30.5381	0.27543
30.5561	1.29094
30.5741	6.30644
30.5921	-2.67805
30.6101	2.33746
30.6281	0.35297
30.6461	3.36847
30.6641	-0.61602
30.6821	2.39949
30.7001	-2.585
30.7181	4.4305
30.7361	3.44601
30.7541	-2.53848
30.7721	1.47703
30.7901	-0.50747
30.8081	4.50804
30.8261	3.52355
30.8441	-0.46094
30.8621	0.55456
30.8801	-1.42993
30.8981	9.58558
30.9161	2.60109
30.9341	-2.38341
30.9521	-0.3679
30.9701	3.64761
30.9881	-2.33688
31.0061	2.67862
31.0241	0.69413
31.0421	-2.29036
31.0601	1.72515
31.0781	-2.25935
31.0961	-3.24384
31.1141	-0.22833
31.1321	5.78718
31.1501	-0.19732
31.1681	-0.18181
31.1861	3.8337
31.2041	4.84921
31.2221	-3.13528
31.2401	1.88022
31.2581	6.89573
31.2761	-0.08876
31.2941	1.92675
31.3121	-4.05775
31.3301	2.95776
31.3481	0.97327
31.3661	2.98878
31.3841	1.00428
31.4021	0.01979
31.4201	-4.9647
31.4381	-2.94919
31.4561	-0.93369
31.4741	0.08182
31.4921	2.09733
31.5101	-1.88716
31.5281	-0.87166
31.5461	0.14385
31.5641	2.15936
31.5821	-0.82513
31.6001	-1.80963
31.6181	-0.79412
31.6361	-1.77861
31.6541	-2.7631
31.6721	5.2524
31.6901	7.26791
31.7081	1.28342
31.7261	-0.70107
31.7441	-2.68557
31.7621	0.32994
31.7801	-0.65455
31.7981	-4.63904
31.8161	-3.62354
31.8341	1.39197
31.8521	-0.59252
31.8701	2.42299
31.8881	-4.5615
31.9061	-0.54901
31.9241	-2.5428
31.9421	3.46342
31.9601	3.46963
31.9781	2.47584
31.9961	3.48205
32.0141	1.48827
32.0321	2.49448
32.0501	3.50069
32.0681	3.5069
32.0861	4.51312
32.1041	-0.48067
32.1221	1.52554
32.1401	1.53175
32.1581	-2.46203
32.1761	6.54418
32.1941	2.55039
32.2121	0.5566
32.2301	-4.43718
32.2481	-0.43097
32.2661	-1.42476
32.2841	0.58145
32.3021	3.58767
32.3201	-2.40612
32.3381	-0.39991
32.3561	4.6063
32.3741	9.61252
32.3921	2.61873
32.4101	-3.37506
32.4281	0.63115
32.4461	-0.36263
32.4641	5.64358
32.4821	0.64979
32.5001	2.656
32.5181	-0.33778
32.5361	1.66843
32.5541	5.67464
32.5721	3.68085
32.5901	2.68707
32.6081	-2.30672
32.6261	-0.30051
32.6441	-0.2943
32.6621	4.71191
32.6801	3.71813
32.6981	-0.27566
32.7161	0.73055
32.7341	-3.26324
32.7521	1.74298
32.7701	4.74919
32.7881	0.7554
32.8061	-2.23839
32.8241	4.76783
32.8421	3.77404
32.8601	-2.21975
32.8781	-0.21354
32.8961	0.79268
32.9141	3.79889
32.9321	-5.1949
32.9501	-0.18869
32.9681	4.81753
32.9861	-0.17626
33.0041	4.82995
33.0221	0.83616
33.0401	-0.15762
33.0581	0.84859
33.0761	-1.1452
33.0941	-1.13899
33.1121	0.86723
33.1301	2.87344
33.1481	-3.12035
33.1661	-2.11414
33.1841	1.89208
33.2021	4.89829
33.2201	-3.0955
33.2381	4.91071
33.2561	0.91693
33.2741	1.92314
33.2921	-1.07065
33.3101	2.93556
33.3281	-2.05822
33.3461	-2.05201
33.3641	0.9542
33.3821	-2.03959
33.4001	-2.03337
33.4181	2.97284
33.4361	-3.02095
33.4541	2.98526
33.4721	2.99148
33.4901	1.99769
33.5081	-0.9961
33.5261	-1.98989
33.5441	2.01633
33.5621	2.02254
33.5801	-4.97125
33.5981	-3.96504
33.6161	0.04118
33.6341	2.04739
33.6521	1.0536
33.6701	-1.94019
33.6881	1.06602
33.7061	3.07224
33.7241	4.07845
33.7421	1.08466
33.7601	0.09087
33.7781	0.09709
33.7961	5.1033
33.8141	1.10951
33.8321	4.11572
33.8501	1.12194
33.8681	-0.87185
33.8861	-0.86564
33.9041	-0.85943
33.9221	-3.85321
33.9401	0.153
33.9581	-4.84079
33.9761	0.16542
33.9941	7.17164
34.0121	2.17785
34.0301	-0.81594
34.0481	1.19027
34.0661	2.19649
34.0841	0.2027
34.1021	2.20891
34.1201	1.21512
34.1381	5.22134
34.1561	-0.77245
34.1741	-0.76624
34.1921	3.23997
34.2101	1.24619
34.2281	-0.7476
34.2461	-4.74139
34.2641	-0.73518
34.2821	-1.72896
34.3001	-0.72275
34.3181	-3.71654
34.3361	1.28967
34.3541	5.29589
34.3721	4.3021
34.3901	1.30831
34.4081	-4.68548
34.4261	-2.67926
34.4441	1.32695
34.4621	0.33316
34.4801	6.33937
34.4981	1.34559
34.5161	2.3518
34.5341	1.35801
34.5521	1.36422
34.5701	3.37044
34.5881	-1.62335
34.6061	0.38286
34.6241	2.38907
34.6421	1.39528
34.6601	0.4015
34.6781	2.40771
34.6961	2.41392
34.7141	-2.57987
34.7321	-1.57365
34.7501	-3.56744
34.7681	0.43877
34.7861	2.44498
34.8041	-2.5488
34.8221	1.45741
34.8401	2.46362
34.8581	-0.53017
34.8761	-0.52395
34.8941	-0.51774
34.9121	2.48847
34.9301	-1.50532
34.9481	-2.4991
34.9661	5.50711
34.9841	0.51332
35.0021	0.51953
35.0201	2.52575
35.0381	1.53196
35.0561	3.53817
35.0741	1.54438
35.0921	1.5506
35.1101	-0.44319
35.1281	-0.43698
35.1461	3.56923
35.1641	2.57545
35.1821	-1.41834
35.2001	-1.41213
35.2181	2.59408
35.2361	3.6003
35.2541	1.60651
35.2721	0.61272
35.2901	-0.38107
35.3081	-2.37485
35.3261	0.63136
35.3441	6.63757
35.3621	3.64378
35.3801	0.65
35.3981	2.65621
35.4161	1.66242
35.4341	-1.33137
35.4521	1.67485
35.4701	2.68106
35.4881	-0.31273
35.5061	-1.30652
35.5241	2.6997
35.5421	-2.29409
35.5601	6.71212
35.5781	-0.28167
35.5961	-0.27545
35.6141	4.73076
35.6321	4.73697
35.6501	1.74318
35.6681	-0.25061
35.6861	1.75561
35.7041	4.76182
35.7221	-1.23197
35.7401	0.77424
35.7581	0.78046
35.7761	0.78667
35.7941	0.79288
35.8121	-4.20091
35.8301	2.80531
35.8481	2.81152
35.8661	4.81773
35.8841	0.82394
35.9021	3.83016
35.9201	-1.16363
35.9381	1.84258
35.9561	1.84879
35.9741	0.85501
35.9921	0.86122
36.0101	-1.13257
36.0281	1.87364
36.0461	-1.12014
36.0641	0.88607
36.0821	-1.10772
36.1001	-0.10151
36.1181	2.90471
36.1361	0.91092
36.1541	2.91713
36.1721	6.92334
36.1901	1.92956
36.2081	-0.06423
36.2261	-2.05802
36.2441	0.94819
36.2621	3.95441
36.2801	0.96062
36.2981	-1.03317
36.3161	1.97304
36.3341	-0.02074
36.3521	-2.01453
36.3701	-0.00832
36.3881	-1.00211
36.4061	-1.99589
36.4241	-1.98968
36.4421	4.01653
36.4601	3.02274
36.4781	-1.97104
36.4961	-1.96483
36.5141	-2.95862
36.5321	4.04759
36.5501	1.05381
36.5681	0.06002
36.5861	-3.93377
36.6041	-0.92756
36.6221	4.07865
36.6401	1.08487
36.6581	3.09108
36.6761	3.09729
36.6941	0.1035
36.7121	0.10972
36.7301	7.11593
36.7481	3.12214
36.7661	2.12835
36.7841	4.13457
36.8021	-2.85922
36.8201	8.14699
36.8381	1.1532
36.8561	1.15942
36.8741	3.16563
36.8921	2.17184
36.9101	0.17805
36.9281	-1.81573
36.9461	4.19048
36.9641	1.19669
36.9821	4.2029
37.0001	2.20912
37.0181	0.21533
37.0361	3.22154
37.0541	0.22775
37.0721	0.23397
37.0901	-0.75982
37.1081	8.24639
37.1261	2.2526
37.1441	1.25882
37.1621	1.26503
37.1801	2.27124
37.1981	1.27745
37.2161	5.28367
37.2341	-0.71012
37.2521	2.29609
37.2701	4.3023
37.2881	3.30852
37.3061	-0.68527
37.3241	-0.67906
37.3421	4.32715
37.3601	2.33337
37.3781	3.33958
37.3961	1.34579
37.4141	4.352
37.4321	4.35822
37.4501	-3.63557
37.4681	1.37064
37.4861	0.37685
37.5041	8.38307
37.5221	6.38928
37.5401	2.39549
37.5581	1.4017
37.5761	-0.59209
37.5941	0.41413
37.6121	0.42034
37.6301	-0.57345
37.6481	2.43276
37.6661	3.43898
37.6841	-0.55481
37.7021	2.4514
37.7201	1.45761
37.7381	1.46383
37.7561	11.47
37.7741	5.47625
37.7921	2.48246
37.8101	-1.51132
37.8281	2.49489
37.8461	7.5011
37.8641	1.50731
37.8821	5.51353
37.9001	6.51974
37.9181	3.52595
37.9361	5.53216
37.9541	10.5384
37.9721	10.5446
37.9901	3.5508
38.0081	-1.44299
38.0261	4.56323
38.0441	6.56944
38.0621	11.5756
38.0801	-2.41814
38.0981	6.58808
38.1161	3.59429
38.1341	4.6005
38.1521	3.60671
38.1701	2.61293
38.1881	3.61914
38.2061	-0.37465
38.2241	6.63156
38.2421	-0.36222
38.2601	3.64399
38.2781	7.6502
38.2961	6.65641
38.3141	11.6626
38.3321	3.66884
38.3501	4.67505
38.3681	1.68126
38.3861	4.68748
38.4041	3.69369
38.4221	6.6999
38.4401	0.70611
38.4581	5.71233
38.4761	5.71854
38.4941	6.72475
38.5121	2.73096
38.5301	5.73718
38.5481	2.74339
38.5661	2.7496
38.5841	3.75581
38.6021	3.76202
38.6201	2.76824
38.6381	7.77445
38.6561	2.78066
38.6741	3.78687
38.6921	3.79309
38.7101	5.7993
38.7281	5.80551
38.7461	2.81172
38.7641	2.81794
38.7821	4.82415
38.8001	0.83036
38.8181	4.83657
38.8361	-0.15721
38.8541	3.849
38.8721	0.85521
38.8901	1.86142
38.9081	1.86764
38.9261	3.87385
38.9441	3.88006
38.9621	1.88627
38.9801	4.89249
38.9981	2.8987
39.0161	3.90491
39.0341	3.91112
39.0521	-0.08266
39.0701	4.92355
39.0881	0.92976
39.1061	-0.06403
39.1241	-1.05781
39.1421	0.9484
39.1601	-1.04539
39.1781	5.96082
39.1961	-0.03296
39.2141	-1.02675
39.2321	-1.02054
39.2501	-2.01433
39.2681	0.99189
39.2861	1.9981
39.3041	1.00431
39.3221	2.01052
39.3401	0.01674
39.3581	-0.97705
39.3761	-0.97084
39.3941	1.03537
39.4121	0.04159
39.4301	0.0478
39.4481	3.05401
39.4661	4.06022
39.4841	1.06644
39.5021	1.07265
39.5201	1.07886
39.5381	5.08507
39.5561	2.09128
39.5741	-2.9025
39.5921	5.10371
39.6101	0.10992
39.6281	-2.88387
39.6461	0.12235
39.6641	0.12856
39.6821	1.13477
39.7001	0.14098
39.7181	5.1472
39.7361	2.15341
39.7541	3.15962
39.7721	2.16583
39.7901	-0.82795
39.8081	1.17826
39.8261	0.18447
39.8441	-1.80932
39.8621	-1.8031
39.8801	-0.79689
39.8981	-0.79068
39.9161	1.21553
39.9341	1.22175
39.9521	3.22796
39.9701	0.23417
39.9881	0.24038
40.0061	-2.7534
40.0241	-3.74719
40.0421	-3.74098
40.0601	-3.73477
40.0781	-1.72855
40.0961	-1.72234
40.1141	-0.71613
40.1321	1.29008
40.1501	-1.7037
40.1681	4.30251
40.1861	-2.69128
40.2041	0.31493
40.2221	3.32115
40.2401	6.32736
40.2581	2.33357
40.2761	1.33978
40.2941	-3.654
40.3121	1.35221
40.3301	-2.64158
40.3481	1.36463
40.3661	-0.62915
40.3841	-2.62294
40.4021	1.38327
40.4201	3.38948
40.4381	0.3957
40.4561	0.40191
40.4741	2.40812
40.4921	0.41433
40.5101	3.42055
40.5281	-3.57324
40.5461	-2.56703
40.5641	-2.56082
40.5821	1.44539
40.6001	2.45161
40.6181	-0.54218
40.6361	1.46403
40.6541	2.47024
40.6721	-0.52354
40.6901	-2.51733
40.7081	-0.51112
40.7261	-0.50491
40.7441	-1.49869
40.7621	4.50752
40.7801	0.51373
40.7981	2.51994
40.8161	-0.47384
40.8341	-1.46763
40.8521	-1.46142
40.8701	-2.45521
40.8881	-1.44899
40.9061	-0.44278
40.9241	2.56343
40.9421	1.56964
40.9601	0.57586
40.9781	-3.41793
40.9961	-0.41172
41.0141	3.59449
41.0321	2.60071
41.0501	3.60692
41.0681	-1.38687
41.0861	-0.38066
41.1041	3.62556
41.1221	2.63177
41.1401	-2.36202
41.1581	1.64419
41.1761	2.65041
41.1941	1.65662
41.2121	-2.33717
41.2301	-0.33096
41.2481	0.67526
41.2661	-1.31853
41.2841	-1.31232
41.3021	4.69389
41.3201	-2.29989
41.3381	1.70632
41.3561	2.71253
41.3741	1.71874
41.3921	-1.27504
41.4101	-0.26883
41.4281	-3.26262
41.4461	-1.25641
41.4641	-2.25019
41.4821	0.75602
41.5001	-0.23777
41.5181	-4.23156
41.5361	0.77465
41.5541	-1.21913
41.5721	-3.21292
41.5901	-0.20671
41.6081	0.7995
41.6261	-0.19428
41.6441	-0.18807
41.6621	0.81814
41.6801	1.82435
41.6981	1.83057
41.7161	-0.16322
41.7341	2.84299
41.7521	2.8492
41.7701	-1.14458
41.7881	-0.13837
41.8061	-0.13216
41.8241	1.87405
41.8421	-2.11973
41.8601	3.88648
41.8781	-3.10731
41.8961	0.8989
41.9141	8.90512
41.9321	-0.08867
41.9501	3.91754
41.9681	-1.07625
41.9861	0.92997
42.0041	-1.06382
42.0221	-2.05761
42.0401	-0.0514
42.0581	-2.04518
42.0761	-0.03897
42.0941	-2.03276
42.1121	-2.02655
42.1301	-0.02033
42.1481	-1.01412
42.1661	1.99209
42.1841	-2.0017
42.2021	1.00452
42.2201	0.01073
42.2381	-1.98306
42.2561	-0.97685
42.2741	-0.97063
42.2921	0.03558
42.3101	6.04179
42.3281	-0.952
42.3461	0.05422
42.3641	1.06043
42.3821	3.06664
42.4001	-2.92715
42.4181	-1.92093
42.4361	-1.91472
42.4541	-0.90851
42.4721	1.0977
42.4901	1.10391
42.5081	0.11013
42.5261	-1.88366
42.5441	-0.87745
42.5621	3.12876
42.5801	-3.86502
42.5981	3.14119
42.6161	1.1474
42.6341	-1.84639
42.6521	1.15983
42.6701	-1.83396
42.6881	2.17225
42.7061	-0.82154
42.7241	-0.81532
42.7421	7.19089
42.7601	0.1971
42.7781	4.20331
42.7961	0.20953
42.8141	-1.78426
42.8321	-0.77805
42.8501	0.22816
42.8681	5.23438
42.8861	0.24059
42.9041	6.2468
42.9221	-0.74699
42.9401	-0.74077
42.9581	1.26544
42.9761	-0.72835
42.9941	0.27786
43.0121	2.28408
43.0301	0.29029
43.0481	4.2965
43.0661	0.30271
43.0841	2.30893
43.1021	0.31514
43.1201	-0.67865
43.1381	-2.67244
43.1561	0.33378
43.1741	-3.66001
43.1921	-0.6538
43.2101	1.35241
43.2281	-1.64137
43.2461	-1.63516
43.2641	-2.62895
43.2821	3.37726
43.3001	0.38348
43.3181	1.38969
43.3361	-0.6041
43.3541	2.40211
43.3721	3.40833
43.3901	0.41454
43.4081	4.42075
43.4261	-1.57304
43.4441	-2.56682
43.4621	0.43939
43.4801	2.4456
43.4981	2.45181
43.5161	0.45802
43.5341	-0.53576
43.5521	-2.52955
43.5701	3.47666
43.5881	-3.51713
43.6061	-0.51091
43.6241	-1.5047
43.6421	1.50151
43.6601	2.50772
43.6781	0.51394
43.6961	0.52015
43.7141	0.52636
43.7321	0.53159
43.7501	0.53469
43.7681	-3.46221
43.7861	-0.45911
43.8041	2.54399
43.8221	1.54709
43.8401	-1.44981
43.8581	-0.44671
43.8761	-0.44361
43.8941	3.55949
43.9121	-0.43741
43.9301	2.56569
43.9481	1.56879
43.9661	0.57189
43.9841	-0.42501
44.0021	4.57809
44.0201	4.58119
44.0381	-2.41571
44.0561	1.58739
44.0741	1.59049
44.0921	1.59359
44.1101	-0.40331
44.1281	0.59979
44.1461	0.60289
44.1641	2.60599
44.1821	-1.39091
44.2001	2.61219
44.2181	2.61529
44.2361	2.61839
44.2541	-1.37851
44.2721	2.62459
44.2901	-1.37231
44.3081	1.63079
44.3261	-1.3661
44.3441	6.637
44.3621	-2.3599
44.3801	-0.3568
44.3981	-1.3537
44.4161	-1.3506
44.4341	0.6525
44.4521	2.6556
44.4701	-0.3413
44.4881	-2.3382
44.5061	0.6649
44.5241	2.668
44.5421	1.6711
44.5601	3.6742
44.5781	1.6773
44.5961	1.6804
44.6141	-0.3165
44.6321	3.6866
44.6501	0.6897
44.6681	0.6928
44.6861	3.6959
44.7041	1.699
44.7221	1.7021
44.7401	-0.2948
44.7581	-0.2917
44.7761	5.7114
44.7941	2.7145
44.8121	0.7176
44.8301	-0.2793
44.8481	0.7238
44.8661	-0.2731
44.8841	1.73
44.9021	-1.2669
44.9201	1.7362
44.9381	3.7393
44.9561	-0.2576
44.9741	4.7455
44.9921	1.7486
45.0101	-1.2483
45.0281	2.7548
45.0461	0.7579
45.0641	0.761
45.0821	1.7641
45.1001	5.7672
45.1181	2.7703
45.1361	4.7734
45.1541	3.7765
45.1721	-2.2204
45.1901	2.7827
45.2081	2.7858
45.2261	-1.2111
45.2441	7.792
45.2621	2.7951
45.2801	4.7982
45.2981	2.8013
45.3161	1.8044
45.3341	-3.1925
45.3521	-2.1894
45.3701	-1.1863
45.3881	4.8168
45.4061	1.8199
45.4241	5.823
45.4421	-2.1739
45.4601	1.8292
45.4781	2.8323
45.4961	-0.1646
45.5141	10.8385
45.5321	-2.1584
45.5501	0.8447
45.5681	-1.1522
45.5861	3.8509
45.6041	-1.146
45.6221	-0.1429
45.6401	-1.1398
45.6581	2.8633
45.6761	-0.1336
45.6941	3.8695
45.7121	1.8726
45.7301	0.8757
45.7481	2.8788
45.7661	1.8819
45.7841	3.885
45.8021	4.8881
45.8201	-0.1088
45.8381	4.8943
45.8561	0.8974
45.8741	0.9005
45.8921	-1.0964
45.9101	2.9067
45.9281	1.90981
45.9461	-2.08709
[truncated: 1,890 more rows]

## Sheet: Figure 3
Fig 3. (a)														Fig 3. (b)							Fig 3. (c)											Fig 3. (d)											Fig 3. (e)
Top				Mid				Bot						Top (1.5 V)			Bot (-4 V)					Time (s)	Current (A)	Time (s)	Current (A)	Time (s)	Current (A)	Time (s)	Current (A)				Time (s)	Current (A)	Time (s)	Current (A)	Time (s)	Current (A)	Time (s)	Current (A)				Pulse Number	Current (A)	Current (A)	Current (A)	Current (A)
Time (s)	Current (A)	Voltage (V)		Time (s)	Current (A)	Voltage (V)		Time (s)	Current (A)	Voltage (V)				Time (s)	Current (A)		Time (s)	Current (A)			Vbias (V)	1.0 V		1.5 V		2 V		2.5 V				Vbias (V)	-2 V		-3 V		-4 V		-5 V				Pulse Frequency (Hz)		1	2	4	6.7
0.02013	-2.2074e-07	0		0.01781	-8.726e-08	0		0.01784	1.6816e-07	0				0.01731	2.4654e-07		0.01796	-3.798e-08				0.01633	2.0058e-07	0.01731	2.4654e-07	0.01616	5.038e-08	0.01622	2.0344e-07				0.0251	3.012e-08	0.02507	1.7158e-07	0.01796	3.798e-08	0.01782	9.458e-08				1	7.3718e-05	7.4016e-05	8.594e-05	9.0542e-05
0.02975	1.8412e-07	0		0.0247	2.4848e-07	0		0.02071	1.646e-07	0				0.02074	5.94e-08		0.02967	-1.516e-08				0.02071	1.1616e-07	0.02074	5.94e-08	0.02071	-1.9354e-07	0.02484	-1.9948e-07				0.03071	1.8864e-07	0.03074	1.1888e-07	0.02967	1.516e-08	0.02975	8.24e-08				2	0.00016492	0.000114582	0.00013262	0.00015142
0.04112	-2.6686e-07	0		0.03471	-2.5488e-07	0		0.0257	-1.7638e-07	0				0.02574	-1.4814e-07		0.0357	-2.353e-07				0.02574	-1.9726e-07	0.02574	-1.4814e-07	0.02569	-6.032e-08	0.0347	1.7396e-07				0.05248	9.598e-06	0.03573	4.31e-08	0.0357	2.353e-07	0.0357	2.1396e-07				3	0.00021978	0.00015822	0.00017544	0.00021906
0.04975	1.8336e-07	0		0.0464	2.2066e-07	0		0.03075	-1.3938e-07	0				0.03074	-5.016e-08		0.05977	0.0002748				0.03076	-6.926e-08	0.03074	-5.016e-08	0.03072	1.9054e-07	0.06113	-0.00010506				0.05974	7.4042e-06	0.06089	2.8596e-05	0.05977	0.0002748	0.05757	0.00199				4	0.00025798	0.00018542	0.00021802	0.00029278
0.05971	-2.0164e-07	0		0.05471	-2.5426e-07	0		0.0357	1.7046e-07	0				0.03583	1.4074e-07		0.06574	0.000554				0.03575	2.2048e-07	0.03583	1.4074e-07	0.03571	7.28e-08	0.06575	-0.00011744				0.0657	7.054e-06	0.0657	2.507e-05	0.06574	0.000554	0.06074	0.00251				5	0.00028328	0.00021918	0.00027998	0.00037226
0.07136	2.2038e-07	0		0.06496	2.3278e-07	0		0.04212	3.424e-08	0				0.06111	-1.1702e-05		0.07218	0.00089094				0.06314	-1.298e-05	0.06111	-1.1702e-05	0.064	-1.4656e-05	0.07091	-0.0001301				0.07224	6.5776e-06	0.07206	2.2702e-05	0.07218	0.00089094	0.06574	0.00294				6	0.00030124	0.00025588	0.00030946	0.0004718
0.07966	-1.9604e-07	0		0.0759	-3.347e-07	0		0.04574	-1.8454e-07	0				0.06574	-1.3438e-05		0.07574	0.00108				0.06575	-1.392e-05	0.06574	-1.3438e-05	0.07071	-1.6446e-05	0.07575	-0.00014218				0.07575	6.3777e-06	0.07574	2.0868e-05	0.07574	0.00108	0.07217	0.00328				7	0.00030982	0.0002875	0.00036006	0.000586
0.09009	2.1272e-07	0		0.0847	2.3472e-07	0		0.0507	-1.391e-07	0				0.07075	-1.4974e-05		0.09164	0.0017				0.07074	-1.2956e-05	0.07075	-1.4974e-05	0.07701	-1.9022e-05	0.08074	-0.00015512				0.08073	5.8584e-06	0.08074	1.974e-05	0.09164	0.0017	0.0757	0.00345				8	0.00032252	0.0003127	0.00041012	0.00070752
0.10123	-2.2542e-07	0		0.09192	-2.0178e-07	0		0.05592	1.968e-07	0				0.0757	-1.6362e-05		0.0957	0.00177				0.07678	-1.2972e-05	0.0757	-1.6362e-05	0.08075	-2.0686e-05	0.08575	-0.0001684				0.08592	6.0412e-06	0.08661	1.8346e-05	0.0957	0.00177	0.08074	0.00366				9	0.0003318	0.00033732	0.00047048	0.00086898
0.10976	1.8102e-07	0		0.09576	-2.8194e-07	0		0.06094	1.6866e-07	0				0.0807	-1.8056e-05		0.10094	0.00184				0.08075	-1.294e-05	0.0807	-1.8056e-05	0.0857	-2.2554e-05	0.09075	-0.00018206				0.09074	6.1871e-06	0.09075	1.8288e-05	0.10094	0.00184	0.08592	0.00383				10	0.00033558	0.00036582	0.00053566	0.00102
0.12129	-2.475e-07	0		0.1048	2.4962e-07	0		0.06575	-1.8322e-07	0				0.08589	-1.9796e-05		0.10571	0.00188				0.08569	-1.3382e-05	0.08589	-1.9796e-05	0.09217	-2.5662e-05	0.09576	-0.00019744				0.09575	5.7469e-06	0.09575	1.7904e-05	0.10571	0.00188	0.09079	0.00395				11	0.00034226	0.00038898	0.00060634	0.00111
0.12995	2.0216e-07	0		0.11476	-2.521e-07	0		0.07085	-1.342e-07	0				0.09075	-2.1242e-05		0.11074	0.00191				0.09219	-1.244e-05	0.09075	-2.1242e-05	0.0957	-2.7472e-05	0.10075	-0.00021164				0.10091	5.4311e-06	0.10084	1.6868e-05	0.11074	0.00191	0.09569	0.00404				12	0.0003456	0.00041454	0.00067666	0.00137
0.13966	-1.9756e-07	0		0.12631	2.3556e-07	0		0.07575	1.779e-07	0				0.09575	-2.271e-05		0.1157	0.00192				0.09571	-1.217e-05	0.09575	-2.271e-05	0.1007	-3.0442e-05	0.10591	-0.0002277				0.10575	5.6636e-06	0.10571	1.6516e-05	0.1157	0.00192	0.10092	0.00415				13	0.00035298	0.00043718	0.00074906	0.00157
0.1514	2.356e-07	0		0.13471	-2.3428e-07	0		0.08074	1.6336e-07	0				0.10119	-2.4456e-05		0.12074	0.00193				0.10074	-1.2916e-05	0.10119	-2.4456e-05	0.10586	-3.3148e-05	0.11075	-0.00024312				0.11073	5.8596e-06	0.11075	1.6318e-05	0.12074	0.00193	0.10571	0.00426				14	0.00035502	0.00045538	0.00082724	0.00177
0.1597	-1.9556e-07	0		0.14476	2.357e-07	0		0.08574	-1.8008e-07	0				0.1057	-2.597e-05		0.12574	0.00194				0.10588	-1.323e-05	0.1057	-2.597e-05	0.11076	-3.5794e-05	0.11571	-0.00025858				0.11575	5.5024e-06	0.11595	1.5338e-05	0.12574	0.00194	0.11075	0.00443				15	0.0003555	0.0004758	0.0009364	0.00196
0.16972	1.8114e-07	0		0.1565	-2.2186e-07	0		0.09071	-1.4024e-07	0				0.11075	-2.746e-05		0.13074	0.00194				0.11071	-1.2686e-05	0.11075	-2.746e-05	0.1157	-3.8954e-05	0.12118	-0.0002769				0.1207	5.2321e-06	0.12071	1.494e-05	0.13074	0.00194	0.11575	0.00469				16	0.00035814	0.0004957	0.001	0.00216
0.18146	-2.8936e-07	0		0.1647	2.125e-07	0		0.09574	1.7342e-07	0				0.11675	-2.9108e-05		0.136	0.00194				0.11574	-1.272e-05	0.11675	-2.9108e-05	0.12084	-4.2782e-05	0.12571	-0.0002921				0.12574	5.5196e-06	0.12574	1.4504e-05	0.136	0.00194	0.12075	0.00517				17	0.00035948	0.00051352	0.00112	0.00238
0.18975	1.8208e-07	0		0.17471	-2.1592e-07	0		0.10074	1.6784e-07	0				0.1207	-3.0282e-05		0.16425	-1.8263e-06				0.12086	-1.2696e-05	0.1207	-3.0282e-05	0.12571	-4.5708e-05	0.13075	-0.0003099				0.13074	5.657e-06	0.13075	1.4992e-05	0.16425	1.8263e-06	0.12574	0.00754				18	0.00036288	0.0005318	0.00109	0.00259
0.19988	-2.131e-07	0		0.18597	3.1082e-07	0		0.10571	-1.7012e-07	0				0.12569	-3.202e-05		0.17071	-1.5288e-06				0.12571	-1.3186e-05	0.12569	-3.202e-05	0.13071	-4.9128e-05	0.13644	-0.00032966				0.13571	5.2962e-06	0.13575	1.3994e-05	0.17071	1.5288e-06	0.1307	0.00753				19	0.00036696	0.0005488	0.00132	0.00282
0.21099	2.1416e-07	0		0.19466	-1.9262e-07	0		0.1107	-1.4048e-07	0				0.13237	-3.3936e-05		0.17573	-1.3208e-06				0.13075	-1.289e-05	0.13237	-3.3936e-05	0.13571	-5.2724e-05	0.17816	2.6886e-07				0.17489	1.182e-08	0.1777	5.876e-08	0.17573	1.3208e-06	0.13575	0.00746				20	0.0003737	0.00056472	0.00144	0.003
0.21966	-1.9384e-07	0		0.20549	1.8826e-07	0		0.11571	1.645e-07	0				0.13571	-3.476e-05		0.18643	-7.266e-07				0.13575	-1.3028e-05	0.13571	-3.476e-05	0.17265	2.6316e-07	0.18654	-2.1816e-07				0.18235	1.2002e-07	0.1859	1.658e-07	0.18643	7.266e-07	0.17047	5.2572e-07				21	0.00037352	0.00057676	0.00153	0.00322
0.23052	2.111e-07	0		0.21633	-2.5356e-07	0		0.121	1.6372e-07	0				0.17146	5.394e-08		0.20788	0.00106				0.16928	-1.649e-07	0.17146	5.394e-08	0.1757	1.2396e-07	0.21009	-0.0001501				0.20047	6.9431e-06	0.21317	1.7728e-05	0.20788	0.00106	0.17574	2.1328e-07				22	0.0003746	0.00058832	0.00159	0.00341
0.24474	-1.543e-07	0		0.22476	2.1876e-07	0		0.1257	-1.6694e-07	0				0.17595	1.9786e-07		0.21092	0.00133				0.17575	2.0028e-07	0.17595	1.9786e-07	0.18074	-1.5898e-07	0.21576	-0.00019528				0.20574	6.1281e-06	0.21574	1.673e-05	0.21092	0.00133	0.18215	3.997e-07				23	0.00037846	0.00060406	0.00174	0.0036
0.2507	1.9042e-07	0		0.2361	-3.461e-07	0		0.1307	-1.4056e-07	0				0.18074	9.576e-08		0.2157	0.00161				0.18075	1.4858e-07	0.18074	9.576e-08	0.20066	-4.5962e-06	0.22075	-0.00023518				0.21079	6.0647e-06	0.22073	1.6256e-05	0.2157	0.00161	0.18574	5.2382e-07				24	0.00041246	0.00061722	0.00186	0.00378
0.26141	-2.5596e-07	0		0.24491	2.4882e-07	0		0.1363	1.445e-07	0				0.18578	-9.718e-08		0.2207	0.00176				0.19858	-1.2806e-05	0.18578	-9.718e-08	0.20575	-9.6476e-06	0.22575	-0.00027498				0.2157	5.5733e-06	0.22583	1.5242e-05	0.2207	0.00176	0.20766	0.00489				25	0.00038164	0.0006287	0.00189	0.00395
0.26971	1.7432e-07	0		0.25467	-1.7176e-07	0		0.14075	1.6594e-07	0				0.21327	-2.763e-05		0.22592	0.00184				0.20576	-1.3064e-05	0.21327	-2.763e-05	0.22777	-3.7498e-05	0.23094	-0.0003128				0.22074	5.247e-06	0.2307	1.5184e-05	0.22592	0.00184	0.21092	0.00571				26	0.00038904	0.00063818	0.00206	0.00409
0.27976	-1.9784e-07	0		0.26586	2.67e-07	0		0.14571	-1.6552e-07	0				0.21574	-2.928e-05		0.23075	0.00188				0.21075	-1.3184e-05	0.21574	-2.928e-05	0.23088	-4.1756e-05	0.23575	-0.00034796				0.22593	5.3944e-06	0.23574	1.4592e-05	0.23075	0.00188	0.21574	0.0067				27	0.00038994	0.00065084	0.00207	0.00424
0.29113	2.396e-07	0		0.2747	-1.7118e-07	0		0.15207	-4.248e-08	0				0.2207	-3.2532e-05		0.2357	0.00189				0.2172	-1.257e-05	0.2207	-3.2532e-05	0.23575	-4.9358e-05	0.24071	-0.00038208				0.23074	5.5788e-06	0.24086	1.3754e-05	0.2357	0.00189	0.22074	0.00674				28	0.00039534	0.00066102	0.00224	0.00436
0.29971	-1.971e-07	0		0.28495	2.472e-07	0		0.15575	1.7166e-07	0				0.22614	-3.5906e-05		0.24075	0.0019				0.22075	-1.2458e-05	0.22614	-3.5906e-05	0.24074	-5.7374e-05	0.24607	-0.000417				0.23591	5.168e-06	0.24591	1.359e-05	0.24075	0.0019	0.22594	0.00654				29	0.00039586	0.00066704	0.00225	0.0045
0.30975	1.7672e-07	0		0.29653	-2.2042e-07	0		0.16069	1.6414e-07	0				0.2307	-3.8182e-05		0.24571	0.0019				0.22575	-1.236e-05	0.2307	-3.8182e-05	0.24587	-6.475e-05	0.25071	-0.00044592				0.2407	4.8491e-06	0.25074	1.3738e-05	0.24571	0.0019	0.23075	0.0064				30	0.0003995	0.00067596	0.00232	0.0046
0.32133	-2.3668e-07	0		0.30474	1.6462e-07	0		0.16712	-1.7572e-07	0				0.23573	-4.041e-05		0.2507	0.0019				0.23086	-1.2764e-05	0.23573	-4.041e-05	0.25072	-7.1466e-05	0.25575	-0.00047682				0.2457	5.1635e-06	0.2557	1.3492e-05	0.2507	0.0019	0.23569	0.00629				31	0.00039932	0.0006813	0.00238	0.0047
0.32975	1.7568e-07	0		0.31494	-2.295e-07	0		0.17075	-1.3862e-07	0				0.24176	-4.3358e-05		0.2557	0.0019				0.23576	-1.224e-05	0.24176	-4.3358e-05	0.25575	-7.8784e-05	0.26172	-0.00051298				0.2507	5.297e-06	0.26075	1.3148e-05	0.2557	0.0019	0.2407	0.00621				32	0.00040572	0.00068976	0.00245	0.00479
0.33986	-2.0564e-07	0		0.32596	2.6996e-07	0		0.17574	1.6782e-07	0				0.24574	-4.5222e-05		0.26075	0.00189				0.24075	-1.286e-05	0.24574	-4.5222e-05	0.26075	-8.5756e-05	0.26575	-0.00053608				0.25574	4.9421e-06	0.26571	1.3054e-05	0.26075	0.00189	0.24575	0.00614				33	0.0004058	0.00068468	0.00251	0.00488
0.35132	2.1728e-07	0		0.33466	-1.497e-07	0		0.18086	1.6888e-07	0				0.25069	-4.7094e-05		0.26574	0.00188				0.246	-1.3064e-05	0.25069	-4.7094e-05	0.26576	-9.2148e-05	0.27071	-0.00056644				0.2607	4.6958e-06	0.2707	1.2726e-05	0.26574	0.00188	0.25074	0.00608				34	0.00040754	0.00068086	0.00258	0.00497
0.36481	-1.3668e-07	0		0.34174	1.3122e-07	0		0.18571	-1.6512e-07	0				0.25728	-4.9278e-05		0.27074	0.00187				0.25084	-1.2786e-05	0.25728	-4.9278e-05	0.27075	-9.8514e-05	0.2771	-0.0006027				0.26591	4.9728e-06	0.27599	1.269e-05	0.27074	0.00187	0.25574	0.00604				35	0.00041506	0.00068558	0.00262	0.00503
0.37076	1.9252e-07	0		0.34576	1.898e-07	0		0.19075	-1.4082e-07	0				0.26074	-5.0824e-05		0.27597	0.00187				0.25574	-1.2202e-05	0.26074	-5.0824e-05	0.27571	-0.000105106	0.28075	-0.00062396				0.2707	5.1778e-06	0.28075	1.1984e-05	0.27597	0.00187	0.2607	0.00601				36	0.0004144	0.00068804	0.00269	0.0051
0.37999	-2.1622e-07	0		0.35483	-1.5928e-07	0		0.1959	1.9234e-07	0				0.26573	-5.2766e-05		0.28074	0.00186				0.26075	-1.2224e-05	0.26573	-5.2766e-05	0.28084	-0.00011257	0.28574	-0.00065258				0.27592	4.8541e-06	0.28575	1.228e-05	0.28074	0.00186	0.2657	0.00598				37	0.00042086	0.00069408	0.00274	0.00517
0.38976	1.7544e-07	0		0.36476	1.3512e-07	0		0.20075	1.648e-07	0				0.27224	-5.5002e-05		0.2857	0.00185				0.26576	-1.2118e-05	0.27224	-5.5002e-05	0.31097	2.7212e-07	0.32062	8.296e-08				0.28074	4.6028e-06	0.3231	5.2054e-07	0.2857	0.00185	0.27074	0.00596				38	0.00042626	0.00070176	0.0028	0.00522
0.40137	-2.501e-07	0		0.37646	-2.9004e-07	0		0.20574	-1.7352e-07	0				0.27571	-5.5998e-05		0.3143	-2.5623e-06				0.27071	-1.257e-05	0.27571	-5.5998e-05	0.31571	1.5554e-07	0.32576	-1.201e-07				0.28574	4.8995e-06	0.3257	8.412e-08	0.3143	2.5623e-06	0.27609	0.00595				39	0.00043034	0.00070974	0.00283	0.00529
0.40975	1.7462e-07	0		0.3847	1.4766e-07	0		0.21074	-1.404e-07	0				0.28073	-5.78e-05		0.32218	-1.5031e-06				0.27575	-1.2556e-05	0.28073	-5.78e-05	0.3298	1.9432e-07	0.33472	2.3928e-07				0.32458	1.2614e-07	0.33493	7.636e-08	0.32218	1.5031e-06	0.2807	0.00593				40	0.00043296	0.00071328	0.00288	0.00533
0.41976	-1.9464e-07	0		0.39471	-1.6296e-07	0		0.21575	1.6978e-07	0				0.28584	-5.9704e-05		0.32571	-1.225e-06				0.28092	-1.2592e-05	0.28584	-5.9704e-05	0.3357	1.2342e-07	0.36015	-0.00021574				0.33074	1.7058e-07	0.36072	1.5418e-05	0.32571	1.225e-06	0.28574	0.00593				41	0.0004382	0.00071034	0.00292	0.00538
0.43146	2.5632e-07	0		0.40639	3.285e-07	0		0.2207	1.6346e-07	0				0.31558	2.5964e-07		0.33074	-1.1914e-06				0.28575	-1.321e-05	0.31558	2.5964e-07	0.36158	-1.8666e-05	0.36575	-0.00028036				0.34972	6.73e-06	0.36588	1.4844e-05	0.33074	1.1914e-06	0.31445	1.7097e-06				42	0.00044222	0.0007128	0.00297	0.00542
0.44629	-5.306e-08	0		0.41471	-1.7202e-07	0		0.22571	-1.624e-07	0				0.32071	1.4278e-07		0.33592	-1.08e-06				0.32088	1.595e-07	0.32071	1.4278e-07	0.36571	-2.5002e-05	0.3711	-0.00034548				0.35575	5.349e-06	0.37121	1.4646e-05	0.33592	1.08e-06	0.32218	1.2898e-06				43	0.00044544	0.0007163	0.00299	0.00556
0.45075	1.8602e-07	0		0.42466	1.8922e-07	0		0.23077	-1.4088e-07	0				0.33629	1.7638e-07		0.35735	0.00108				0.32683	-1.3906e-07	0.33629	1.7638e-07	0.37086	-3.393e-05	0.37571	-0.0004034				0.3607	4.8989e-06	0.37575	1.4046e-05	0.35735	0.00108	0.32575	1.2909e-06				44	0.00045006	0.00071738	0.00303	0.00554
0.46067	-2.0568e-07	0		0.4357	-1.9546e-07	0		0.23575	1.672e-07	0				0.36179	-4.2514e-05		0.37358	0.00168				0.33071	-6.286e-08	0.36179	-4.2514e-05	0.37572	-4.3686e-05	0.38074	-0.00046582				0.36574	5.1383e-06	0.38075	1.366e-05	0.37358	0.00168	0.33516	6.0834e-07				45	0.0004542	0.00071964	0.00306	0.00557
0.46975	1.6906e-07	0		0.44497	1.5118e-07	0		0.24075	1.6422e-07	0				0.36681	-4.6526e-05		0.3757	0.00171				0.33571	1.5648e-07	0.36681	-4.6526e-05	0.38074	-5.526e-05	0.38666	-0.0005359				0.37075	5.232e-06	0.38575	1.3254e-05	0.3757	0.00171	0.35658	0.0038				46	0.00045778	0.00072198	0.0031	0.00559
0.48045	-2.2528e-07	0		0.45538	-2.5294e-07	0		0.24575	-1.7056e-07	0				0.37071	-4.9356e-05		0.3807	0.00175				0.36251	-1.2414e-05	0.37071	-4.9356e-05	0.38571	-6.6646e-05	0.39076	-0.00058226				0.3757	4.7979e-06	0.39075	1.2976e-05	0.3807	0.00175	0.36075	0.00452				47	0.00046514	0.00072804	0.00312	0.00571
0.48986	1.8354e-07	0		0.4664	3.1668e-07	0		0.2507	-1.4418e-07	0				0.37569	-5.2606e-05		0.38588	0.00177				0.36575	-1.2428e-05	0.37569	-5.2606e-05	0.39075	-7.8584e-05	0.39571	-0.00063494				0.3807	4.4718e-06	0.3957	1.2448e-05	0.38588	0.00177	0.36574	0.00499				48	0.0004682	0.00072888	0.00315	0.00567
0.5	-2.1242e-07	0		0.4747	-2.154e-07	0		0.25575	1.6672e-07	0				0.3824	-5.6952e-05		0.39074	0.00178				0.37085	-1.2514e-05	0.3824	-5.6952e-05	0.39572	-9.1036e-05	0.40203	-0.0007013				0.38575	4.7274e-06	0.40075	1.2582e-05	0.39074	0.00178	0.37091	0.0053				49	0.0004743	0.00072966	0.00316	0.00577
0.51147	2.3014e-07	0		0.48633	3.192e-07	0		0.26151	8.918e-08	0				0.38574	-5.9056e-05		0.39575	0.00178				0.37575	-1.2546e-05	0.38574	-5.9056e-05	0.40074	-0.0001034	0.40571	-0.00073794				0.39074	4.9571e-06	0.40571	1.221e-05	0.39575	0.00178	0.37575	0.00553				50	0.0004819	0.00073262	0.0032	0.00574
0.51966	-1.859e-07	0		0.4949	-1.573e-07	0		0.26571	-1.6028e-07	0				0.3907	-6.1754e-05		0.40072	0.00178				0.38074	-1.2462e-05	0.3907	-6.1754e-05	0.406	-0.000115242	0.41075	-0.00078588				0.39574	4.5848e-06	0.41075	1.2078e-05	0.40072	0.00178	0.38075	0.00571
0.52966	1.6106e-07	0		0.50476	2.0844e-07	0		0.27075	-1.4214e-07	0				0.39658	-6.4858e-05		0.40575	0.00178				0.38575	-1.2722e-05	0.39658	-6.4858e-05	0.42416	-0.0001552	0.41724	-0.00084528				0.40119	4.4285e-06	0.41624	1.2076e-05	0.40575	0.00178	0.3858	0.00584
0.54113	-2.5904e-07	0		0.51577	-2.1556e-07	0		0.27684	2.1746e-07	0				0.40075	-6.6816e-05		0.41071	0.00177				0.39071	-1.226e-05	0.40075	-6.6816e-05	0.43072	-0.00016818	0.42075	-0.0008763				0.4057	4.6447e-06	0.42074	1.1798e-05	0.41071	0.00177	0.39071	0.00595
0.54975	1.6664e-07	0		0.5247	2.3646e-07	0		0.28074	1.6534e-07	0				0.4057	-6.9284e-05		0.41664	0.00176				0.39571	-1.2136e-05	0.4057	-6.9284e-05	0.43631	-0.00017932	0.42575	-0.00091808				0.41075	4.8507e-06	0.42573	1.1768e-05	0.41664	0.00176	0.39571	0.00601
0.55975	-1.8648e-07	0		0.53497	-1.682e-07	0		0.2857	-1.5642e-07	0				0.41087	-7.1516e-05		0.42071	0.00176				0.40071	-1.2122e-05	0.41087	-7.1516e-05	0.4488	3.333e-07	0.43087	-0.00096194				0.41659	4.4666e-06	0.43158	1.1944e-05	0.42071	0.00176	0.401	0.00605
0.57139	2.2428e-07	0		0.54655	2.9832e-07	0		0.29216	-4.258e-08	0				0.41571	-7.3306e-05		0.42574	0.00175				0.40584	-1.248e-05	0.41571	-7.3306e-05	0.45571	2.2502e-07	0.43584	-0.001				0.4207	4.2404e-06	0.43571	1.1634e-05	0.42574	0.00175	0.40575	0.00605
0.57971	-1.8728e-07	0		0.55471	-2.4888e-07	0		0.2957	1.525e-07	0				0.42075	-7.549e-05		0.43186	0.00174				0.41075	-1.1968e-05	0.42075	-7.549e-05	0.47	2.0582e-07	0.47349	2.8102e-07				0.4257	4.5113e-06	0.47987	1.755e-07	0.43186	0.00174	0.41073	0.00604
0.59021	2.033e-07	0		0.56491	1.8658e-07	0		0.30074	1.6486e-07	0				0.42595	-7.7742e-05		0.43575	0.00173				0.41575	-1.1958e-05	0.42595	-7.7742e-05	0.4757	1.4888e-07	0.47574	2.7338e-07				0.43206	4.56e-06	0.48574	7.11e-08	0.43575	0.00173	0.41662	0.00601
0.60125	-2.2422e-07	0		0.57593	-1.9314e-07	0		0.30585	-1.8588e-07	0				0.43099	-7.95e-05		0.46613	-2.0529e-06				0.42076	-1.2156e-05	0.43099	-7.95e-05	0.48629	-4.812e-08	0.5019	-0.00021628				0.43575	4.4112e-06	0.51348	1.358e-05	0.46613	2.0529e-06	0.42071	0.00599
0.60966	1.59e-07	0		0.58475	2.3822e-07	0		0.31075	-1.4274e-07	0				0.43575	-8.116e-05		0.47074	-1.7982e-06				0.42576	-1.199e-05	0.43575	-8.116e-05	0.51165	-2.5046e-05	0.50575	-0.00026598				0.47588	6.332e-08	0.51574	1.2788e-05	0.47074	1.7982e-06	0.42573	0.00596
0.62127	-2.451e-07	0		0.59573	-2.4604e-07	0		0.31574	1.5826e-07	0				0.47089	-1.4926e-07		0.47598	-1.4916e-06				0.43075	-1.2e-05	0.47089	-1.4926e-07	0.51571	-3.2698e-05	0.51166	-0.00035876				0.48094	3.039e-07	0.52074	1.2186e-05	0.47598	1.4916e-06	0.43216	0.00591
0.62997	1.8618e-07	0		0.60485	2.212e-07	0		0.32075	1.6532e-07	0				0.47627	2.0232e-07		0.48071	-1.102e-06				0.43629	-1.1758e-05	0.47627	2.0232e-07	0.52071	-4.3892e-05	0.51575	-0.00042864				0.50037	5.8187e-06	0.52575	1.2004e-05	0.48071	1.102e-06	0.43575	0.00589
0.63976	-1.8648e-07	0		0.61466	-2.4812e-07	0		0.32574	-1.603e-07	0				0.4807	1.2396e-07		0.50152	0.00032946				0.47148	-1.704e-08	0.4807	1.2396e-07	0.52575	-5.6598e-05	0.5207	-0.00051534				0.50574	5.0736e-06	0.53074	1.1988e-05	0.50152	0.00032946	0.46602	2.2564e-06
0.65139	2.2804e-07	0		0.6262	2.3538e-07	0		0.3307	-1.4678e-07	0				0.4857	-8.324e-08		0.5057	0.0006947				0.47575	1.7902e-07	0.4857	-8.324e-08	0.53095	-7.0988e-05	0.52712	-0.00062696				0.51096	5.0812e-06	0.5357	1.167e-05	0.5057	0.0006947	0.47074	1.5591e-06
0.65975	-1.8188e-07	0		0.63494	-2.1272e-07	0		0.33574	1.5776e-07	0				0.51171	-5.9474e-05		0.51098	0.00107				0.48092	1.5678e-07	0.51171	-5.9474e-05	0.53575	-8.5282e-05	0.53074	-0.00068454				0.5157	4.6699e-06	0.54098	1.1322e-05	0.51098	0.00107	0.47592	1.0445e-06
0.66975	1.619e-07	0		0.64476	2.4218e-07	0		0.34075	1.648e-07	0				0.51574	-6.2552e-05		0.52838	0.00159				0.49852	-1.2202e-05	0.51574	-6.2552e-05	0.54074	-0.000100856	0.53575	-0.00076348				0.5207	4.303e-06	0.54574	1.1254e-05	0.52838	0.00159	0.4807	1.1315e-06
0.68155	-2.8108e-07	0		0.65634	-3.0792e-07	0		0.34574	-1.601e-07	0				0.52152	-6.7162e-05		0.53074	0.00162				0.50071	-1.2308e-05	0.52152	-6.7162e-05	0.54878	-0.0001253	0.54221	-0.00086184				0.5259	4.5396e-06	0.55073	1.1368e-05	0.53074	0.00162	0.4857	1.206e-06
0.69625	5.96e-08	0		0.66476	2.3938e-07	0		0.35075	-1.4396e-07	0				0.52571	-7.0114e-05		0.53574	0.00165				0.5057	-1.266e-05	0.52571	-7.0114e-05	0.55071	-0.00013116	0.54571	-0.00091196				0.53074	4.7178e-06	0.5565	1.1202e-05	0.53574	0.00165	0.50589	0.00387
0.70075	-1.8502e-07	0		0.67466	-2.3312e-07	0		0.35575	1.6072e-07	0				0.53069	-7.3404e-05		0.54135	0.00167				0.51075	-1.2524e-05	0.53069	-7.3404e-05	0.55571	-0.00014708	0.55075	-0.00098142				0.53574	4.3783e-06	0.56075	1.0818e-05	0.54135	0.00167	0.51075	0.00464
0.71071	2.0112e-07	0		0.68638	2.7968e-07	0		0.36075	1.6588e-07	0				0.53584	-7.6652e-05		0.54575	0.00168				0.51598	-1.3382e-05	0.53584	-7.6652e-05	0.56154	-0.000165	0.55593	-0.00105				0.54151	4.2583e-06	0.56569	1.0944e-05	0.54575	0.00168	0.5157	0.00507
0.72635	1.334e-08	0		0.69476	-2.4308e-07	0		0.36571	-1.5302e-07	0				0.54083	-7.9842e-05		0.55074	0.00168				0.52071	-1.4072e-05	0.54083	-7.9842e-05	0.56575	-0.00017698	0.56071	-0.00111				0.5457	4.4125e-06	0.5721	1.1088e-05	0.55074	0.00168	0.52074	0.00529
0.73075	1.8824e-07	0		0.70548	1.8842e-07	0		0.37071	-1.4786e-07	0				0.54574	-8.2774e-05		0.55718	0.00168				0.52574	-1.26e-05	0.54574	-8.2774e-05	0.57075	-0.00019052	0.56867	-0.0012				0.5507	4.6041e-06	0.5757	1.075e-05	0.55718	0.00168	0.52585	0.00544
0.73982	-1.785e-07	0		0.71626	-2.1408e-07	0		0.37575	1.5742e-07	0				0.55087	-8.53e-05		0.56074	0.00168				0.53086	-1.2802e-05	0.55087	-8.53e-05	0.57689	-0.00020744	0.57087	-0.00123				0.55734	4.2519e-06	0.58071	1.0618e-05	0.56074	0.00168	0.53075	0.00555
0.74976	1.6002e-07	0		0.72475	2.3764e-07	0		0.38075	1.6718e-07	0				0.55617	-8.7826e-05		0.56574	0.00168				0.5357	-1.2124e-05	0.55617	-8.7826e-05	0.58072	-0.00021812	0.57575	-0.00128				0.56074	4.0075e-06	0.58725	1.0716e-05	0.56574	0.00168	0.53574	0.00564
0.76128	-2.461e-07	0		0.73211	-1.3244e-07	0		0.38625	-1.3612e-07	0				0.56071	-9.0072e-05		0.57221	0.00167				0.54071	-1.2362e-05	0.56071	-9.0072e-05	0.58575	-0.00023128	0.58075	-0.00133				0.56569	4.2947e-06	0.61979	2.0926e-07	0.57221	0.00167	0.54134	0.0057
0.76975	1.5878e-07	0		0.73572	-2.3216e-07	0		0.39075	-1.477e-07	0				0.56574	-9.2842e-05		0.5757	0.00167				0.54574	-1.4502e-05	0.56574	-9.2842e-05	0.60009	6.612e-08	0.5857	-0.00138				0.57228	4.3323e-06	0.62574	9.602e-08	0.5757	0.00167	0.54575	0.00572
0.78468	-1.9168e-07	0		0.74487	2.412e-07	0		0.39575	1.5422e-07	0				0.57075	-9.4882e-05		0.58074	0.00166				0.55075	-1.3612e-05	0.57075	-9.4882e-05	0.61137	2.9426e-07	0.61777	2.2712e-07				0.57575	4.2109e-06	0.63635	1.122e-08	0.58074	0.00166	0.5507	0.00573
0.79076	1.87e-07	0		0.75476	-2.35e-07	0		0.4018	7.742e-08	0				0.5757	-9.668e-05		0.5859	0.00165				0.55574	-1.2536e-05	0.5757	-9.668e-05	0.61574	1.7934e-07	0.62575	-1.1382e-07				0.58075	3.9427e-06	0.66035	1.27e-05	0.5859	0.00165	0.55719	0.00572
0.79971	-1.804e-07	0		0.76592	2.4278e-07	0		0.40571	-1.4776e-07	0				0.58075	-9.8984e-05		0.61284	-2.6201e-06				0.5613	-1.2386e-05	0.58075	-9.8984e-05	0.62589	-7.496e-08	0.63624	2.653e-07				0.58593	4.2387e-06	0.66624	1.1772e-05	0.61284	2.6201e-06	0.5607	0.0057
0.80975	1.5674e-07	0		0.77466	-2.0696e-07	0		0.41075	-1.4894e-07	0				0.58594	-0.00010117		0.6157	-2.3107e-06				0.56575	-1.254e-05	0.58594	-0.00010117	0.63075	2.4938e-07	0.66023	-0.00046026				0.62247	1.5824e-07	0.67074	1.204e-05	0.6157	2.3107e-06	0.5657	0.00568
0.82156	-2.3598e-07	0		0.78476	2.2462e-07	0		0.41716	1.8208e-07	0				0.61628	2.4654e-07		0.62075	-1.6552e-06				0.5707	-1.2282e-05	0.61628	2.4654e-07	0.63574	1.4436e-07	0.66717	-0.00060976				0.63624	5.48e-08	0.67569	1.1676e-05	0.62075	1.6552e-06	0.57218	0.00564
0.82971	1.5626e-07	0		0.79631	-2.2992e-07	0		0.42074	1.7e-07	0				0.6207	1.5562e-07		0.62575	-1.2816e-06				0.57706	-1.2072e-05	0.6207	1.5562e-07	0.66136	-3.1644e-05	0.67075	-0.00068634				0.66408	4.4711e-06	0.68155	1.085e-05	0.62575	1.2816e-06	0.57575	0.00562
0.84019	-2.152e-07	0		0.80476	2.2066e-07	0		0.4257	-1.4648e-07	0				0.63479	2.1434e-07		0.6307	-1.2513e-06				0.58075	-1.2034e-05	0.63479	2.1434e-07	0.66571	-4.0912e-05	0.67575	-0.00079122				0.67071	4.6176e-06	0.68575	1.0806e-05	0.6307	1.2513e-06	0.58075	0.00559
0.85124	2.1188e-07	0		0.81476	-2.2272e-07	0		0.43093	-1.3892e-07	0				0.66342	-7.907e-05		0.63571	-1.1439e-06				0.58574	-1.2346e-05	0.66342	-7.907e-05	0.67071	-5.2938e-05	0.68092	-0.00089348				0.6757	4.2717e-06	0.69074	1.0748e-05	0.63571	1.1439e-06	0.58592	0.00555
0.86487	-1.4428e-07	0		0.8259	2.3922e-07	0		0.43571	1.4454e-07	0				0.66575	-8.0886e-05		0.65786	0.00089				0.62059	2.6444e-07	0.66575	-8.0886e-05	0.67576	-6.7202e-05	0.68576	-0.00098808				0.68233	4.1779e-06	0.6971	1.0652e-05	0.65786	0.00089	0.61283	2.5789e-06
0.87075	1.8864e-07	0		0.83471	-2.0972e-07	0		0.44075	1.688e-07	0				0.67069	-8.4376e-05		0.6607	0.00105				0.62992	-2.146e-07	0.67069	-8.4376e-05	0.6807	-8.317e-05	0.69071	-0.00108				0.6857	4.2732e-06	0.70071	1.0372e-05	0.6607	0.00105	0.61574	1.9795e-06
0.88492	-1.6606e-07	0		0.84595	2.4236e-07	0		0.446	-1.8612e-07	0				0.67594	-8.7898e-05		0.67868	0.00152				0.6357	2.1052e-07	0.67594	-8.7898e-05	0.68651	-0.000103262	0.7005	-0.00124				0.6907	4.4811e-06	0.70574	1.048e-05	0.67868	0.00152	0.62075	1.779e-06
0.89074	1.865e-07	0		0.85479	-2.133e-07	0		0.45075	-1.521e-07	0				0.68071	-9.103e-05		0.68617	0.00157				0.66136	-1.217e-05	0.68071	-9.103e-05	0.69352	-0.00012716	0.70574	-0.00133				0.69726	4.1038e-06	0.7116	1.0464e-05	0.68617	0.00157	0.62574	1.6593e-06
0.90141	-2.5186e-07	0		0.86472	1.9766e-07	0		0.45574	1.4752e-07	0				0.68573	-9.4624e-05		0.6907	0.00159				0.66575	-1.2548e-05	0.68573	-9.4624e-05	0.69575	-0.0001364	0.7107	-0.0014				0.70074	3.8935e-06	0.71813	9.9613e-06	0.6907	0.00159	0.63074	1.1365e-06
0.91588	9.278e-08	0		0.87633	-2.1946e-07	0		0.4607	1.7648e-07	0				0.69074	-9.7722e-05		0.69722	0.0016				0.67094	-1.2286e-05	0.69074	-9.7722e-05	0.7018	-0.00015882	0.71575	-0.00148				0.70574	4.1733e-06	0.72074	9.8417e-06	0.69722	0.0016	0.65469	0.00212
0.92071	-1.9012e-07	0		0.88475	2.0002e-07	0		0.46592	-1.8498e-07	0				0.69575	-0.000100184		0.70074	0.00161				0.67575	-1.268e-05	0.69575	-0.000100184	0.70576	-0.00017386	0.7207	-0.00155				0.71093	4.375e-06	0.72584	9.9953e-06	0.70074	0.00161	0.66074	0.00368
0.93154	2.492e-07	0		0.89472	-1.985e-07	0		0.47075	-1.5298e-07	0				0.7007	-0.000103024		0.70574	0.00161				0.6807	-1.2378e-05	0.7007	-0.000103024	0.71074	-0.00019178	0.72575	-0.00162				0.71574	4.0871e-06	0.73075	1.01326e-05	0.70574	0.00161	0.6666	0.00438
0.94636	-7.79e-08	0		0.90645	2.4184e-07	0		0.4757	1.3908e-07	0				0.70574	-0.000105988		0.71088	0.00161				0.68627	-1.231e-05	0.70574	-0.000105988	0.71714	-0.00021458	0.73092	-0.00168				0.72074	3.8628e-06	0.73574	9.7368e-06	0.71088	0.00161	0.67074	0.00469
0.9507	1.841e-07	0		0.91476	-2.0114e-07	0		0.48075	1.729e-07	0				0.71074	-0.000108488		0.71579	0.0016				0.69075	-1.2476e-05	0.71074	-0.000108488	0.72075	-0.0002276	0.73571	-0.00174				0.72592	4.1179e-06	0.76726	5.64e-08	0.71579	0.0016	0.67573	0.00494
0.96064	-2.0966e-07	0		0.92485	2.1722e-07	0		0.48575	-1.4888e-07	0				0.71574	-0.00011049		0.72075	0.0016				0.69574	-1.2442e-05	0.71574	-0.00011049	0.72575	-0.00024406	0.76959	6.228e-08				0.73071	4.32e-06	0.77647	5.286e-08	0.72075	0.0016	0.68201	0.00514
0.97618	-3.374e-08	0		0.93598	-2.448e-07	0		0.49071	-1.6408e-07	0				0.72069	-0.000113192		0.72592	0.00159				0.70206	-1.2264e-05	0.72069	-0.000113192	0.73086	-0.00026034	0.77704	3.5662e-07				0.73575	4.0042e-06	0.78074	1.6918e-07	0.72592	0.00159	0.68575	0.00523
0.98094	-1.9494e-07	0		0.94466	1.7564e-07	0		0.49575	1.4568e-07	0				0.72623	-0.000116036		0.73075	0.00159				0.70571	-1.1984e-05	0.72623	-0.000116036	0.73571	-0.00027568	0.80207	-0.00040688				0.77568	6.222e-08	0.80634	1.2032e-05	0.73075	0.00159	0.69071	0.00531
0.9947	1.7232e-07	0		0.95543	-1.5858e-07	0		0.50075	1.7532e-07	0				0.75428	3.5134e-07		0.73575	0.00158				0.71074	-1.2312e-05	0.75428	3.5134e-07	0.75018	3.8494e-07	0.80593	-0.00052836				0.7807	2.4812e-07	0.81074	1.1682e-05	0.73575	0.00158	0.69723	0.00537
1.00075	-1.8864e-07	0		0.96629	2.0058e-07	0		0.50574	-1.447e-07	0				0.76075	2.104e-07		0.76639	-2.0358e-06				0.71711	-1.1792e-05	0.76075	2.104e-07	0.75571	2.4244e-07	0.81076	-0.00067574				0.79891	5.2844e-06	0.81573	1.114e-05	0.76639	2.0358e-06	0.70075	0.0054
1.01145	2.2978e-07	0		0.97472	-1.8582e-07	0		0.51157	-1.3036e-07	0				0.77493	2.4934e-07		0.7707	-1.8035e-06				0.72071	-1.2238e-05	0.77493	2.4934e-07	0.77118	2.669e-07	0.81571	-0.00081278				0.80725	4.4738e-06	0.82211	1.0344e-05	0.7707	1.8035e-06	0.70571	0.0054
1.02526	-1.4344e-07	0		0.98632	2.0992e-07	0		0.51571	1.3896e-07	0				0.78074	1.3234e-07		0.77603	-1.4796e-06				0.7257	-1.2484e-05	0.78074	1.3234e-07	0.77571	1.6414e-07	0.82094	-0.00094704				0.81075	4.5686e-06	0.82574	1.0462e-05	0.77603	1.4796e-06	0.71093	0.0054
1.03074	1.8588e-07	0		0.99489	-2.0724e-07	0		0.52075	1.7768e-07	0				0.79871	-8.4322e-05		0.78074	-1.1106e-06				0.73093	-1.2478e-05	0.79871	-8.4322e-05	0.7808	-1.4802e-07	0.82576	-0.00107				0.8157	4.2888e-06	0.83074	1.051e-05	0.78074	1.1106e-06	0.71595	0.00538
1.04119	-2.519e-07	0		1.00476	1.8242e-07	0		0.52683	-2.3008e-07	0				0.80094	-8.8304e-05		0.80095	0.0002895				0.73572	-1.2028e-05	0.80094	-8.8304e-05	0.78575	-5.914e-08	0.83364	-0.00124				0.82227	4.1327e-06	0.83662	1.0246e-05	0.80095	0.0002895	0.72075	0.00536
1.05646	2.274e-08	0		1.0159	-2.4626e-07	0		0.53075	-1.6568e-07	0				0.80574	-9.3418e-05		0.80715	0.00070322				0.77091	-9.448e-08	0.80574	-9.3418e-05	0.81322	-4.5962e-05	0.83575	-0.00129				0.82575	4.201e-06	0.8407	1.0036e-05	0.80715	0.00070322	0.72595	0.00533
1.06075	-1.8872e-07	0		1.0247	1.7678e-07	0		0.53982	1.8682e-07	0				0.81074	-9.7624e-05		0.8107	0.00091252				0.77574	2.167e-07	0.81074	-9.7624e-05	0.81575	-5.257e-05	0.84076	-0.0014				0.83075	4.4908e-06	0.84573	1.0102e-05	0.8107	0.00091252	0.73071	0.00531
1.07126	2.1364e-07	0		1.03476	-1.8754e-07	0		0.54574	-1.422e-07	0				0.81569	-0.000100976		0.81574	0.00114				0.78082	2.375e-07	0.81569	-0.000100976	0.82074	-6.7376e-05	0.84575	-0.0015				0.83593	4.0992e-06	0.85467	9.7853e-06	0.81574	0.00114	0.73575	0.00528
1.08573	-6.438e-08	0		1.0463	2.1614e-07	0		0.55069	-1.8552e-07	0				0.82071	-0.00010468		0.83769	0.0015				0.79909	-1.2376e-05	0.82071	-0.00010468	0.82686	-8.7662e-05	0.85071	-0.00159				0.8407	3.8316e-06	0.8607	9.4144e-06	0.83769	0.0015	0.76567	2.5622e-06
1.09071	1.9036e-07	0		1.05475	-1.8352e-07	0		0.55587	1.6196e-07	0				0.8257	-0.000108186		0.8407	0.00152				0.80575	-1.2354e-05	0.8257	-0.000108186	0.83075	-0.00010158	0.85596	-0.00168				0.84574	4.0859e-06	0.86591	9.5411e-06	0.8407	0.00152	0.7707	1.7481e-06
1.1049	-1.646e-07	0		1.06491	2.0204e-07	0		0.56095	1.589e-07	0				0.8307	-0.000111444		0.84574	0.00153				0.81129	-1.2676e-05	0.8307	-0.000111444	0.8374	-0.00012738	0.86075	-0.00177				0.85092	4.2674e-06	0.87071	9.5153e-06	0.84574	0.00153	0.77578	1.2347e-06
1.11075	1.8608e-07	0		1.07595	-2.1974e-07	0		0.56971	-2.2408e-07	0				0.83596	-0.000114534		0.85091	0.00154				0.81575	-1.2472e-05	0.83596	-0.000114534	0.84216	-0.0001474	0.86575	-0.00185				0.85571	3.9607e-06	0.87569	9.4593e-06	0.85091	0.00154	0.7807	1.2661e-06
1.12116	-2.4352e-07	0		1.0847	1.7084e-07	0		0.57972	2.0616e-07	0				0.84352	-0.00011918		0.85575	0.00155				0.82074	-1.2846e-05	0.84352	-0.00011918	0.84571	-0.00016244	0.87119	-0.00194				0.86073	3.7103e-06	0.8807	9.1699e-06	0.85575	0.00155	0.78574	1.2741e-06
1.13499	1.4374e-07	0		1.09573	-1.6226e-07	0		0.59116	-1.8178e-07	0				0.84575	-0.00012048		0.86074	0.00155				0.82687	-1.239e-05	0.84575	-0.00012048	0.85075	-0.0001835	0.87571	-0.00201				0.86575	4.0037e-06	0.88571	9.3592e-06	0.86074	0.00155	0.80657	0.00339
1.14074	-1.9324e-07	0		1.10482	1.7888e-07	0		0.59978	2.0454e-07	0				0.85122	-0.00012368		0.8657	0.00155				0.83099	-1.2446e-05	0.85122	-0.00012368	0.85588	-0.00020582	0.88075	-0.00208				0.87075	4.2105e-06	0.91668	1.3406e-07	0.8657	0.00155	0.81074	0.00392
1.15095	2.2064e-07	0		1.11471	-1.7902e-07	0		0.60979	-2.2686e-07	0				0.85575	-0.00012614		0.87071	0.00154				0.8357	-1.1774e-05	0.85575	-0.00012614	0.86076	-0.00022732	0.88664	-0.00216				0.87575	3.9179e-06	0.92078	2.2516e-07	0.87071	0.00154	0.81574	0.00433
1.16589	-1.2788e-07	0		1.1265	2.1388e-07	0		0.62153	1.3962e-07	0				0.86069	-0.00012874		0.87575	0.00154				0.84218	-1.2326e-05	0.86069	-0.00012874	0.86574	-0.00024802	0.91933	1.4816e-07				0.88075	3.6811e-06	0.92573	9.934e-08	0.87575	0.00154	0.8222	0.00468
1.17074	1.8694e-07	0		1.13471	-1.8034e-07	0		0.62966	-2.334e-07	0				0.86671	-0.00013238		0.88071	0.00153				0.84575	-1.2058e-05	0.86671	-0.00013238	0.87099	-0.000269	0.92976	-5e-09				0.88575	3.9557e-06	0.93581	6.24e-08	0.88071	0.00153	0.82574	0.0048
1.18125	-2.7366e-07	0		1.14471	1.7256e-07	0		0.63625	1.6208e-07	0				0.87075	-0.00013434		0.88579	0.00153				0.85075	-1.227e-05	0.87075	-0.00013434	0.87576	-0.00028786	0.93576	2.5716e-07				0.92499	1.2482e-07	0.96339	1.1148e-05	0.88579	0.00153	0.83073	0.00493
1.19636	5.51e-08	0		1.15647	-2.254e-07	0		0.64074	2.105e-07	0				0.87569	-0.00013668		0.91585	-2.2394e-06				0.85581	-1.2148e-05	0.87569	-0.00013668	0.88071	-0.00030696	0.96012	-0.00087724				0.93205	1.0928e-07	0.96574	1.1244e-05	0.91585	2.2394e-06	0.83589	0.00503
1.2007	-1.917e-07	0		1.16474	1.7092e-07	0		0.65065	-2.2468e-07	0				0.88231	-0.0001402		0.9207	-1.6396e-06				0.86071	-1.2128e-05	0.88231	-0.0001402	0.88571	-0.00032552	0.96576	-0.00105				0.9505	5.3691e-06	0.97073	1.1032e-05	0.9207	1.6396e-06	0.8407	0.00509
1.2107	1.9894e-07	0		1.1748	-1.8146e-07	0		0.65975	2.1878e-07	0				0.8857	-0.000142		0.92574	-1.2939e-06				0.86575	-1.2348e-05	0.8857	-0.000142	0.8987	2.612e-07	0.97261	-0.00125				0.95574	4.3915e-06	0.97582	1.034e-05	0.92574	1.2939e-06	0.84571	0.00512
1.2263	7.2e-10	0		1.18666	2.283e-07	0		0.66717	-1.9242e-07	0				0.92143	1.2852e-07		0.93204	-1.2093e-06				0.87085	-1.252e-05	0.92143	1.2852e-07	0.9113	3.0224e-07	0.97575	-0.00134				0.96087	4.0243e-06	0.98075	1.0122e-05	0.93204	1.2093e-06	0.85094	0.00514
1.23071	1.8626e-07	0		1.1947	-1.7774e-07	0		0.67075	-1.991e-07	0				0.9313	-1.1484e-07		0.9357	-1.1387e-06				0.87575	-1.2228e-05	0.9313	-1.1484e-07	0.91574	1.932e-07	0.9808	-0.00147				0.96574	4.2775e-06	0.98569	1.0308e-05	0.9357	1.1387e-06	0.85575	0.00514
1.24474	-1.9934e-07	0		1.20543	2.154e-07	0		0.67987	2.0962e-07	0				0.93574	2.2476e-07		0.95785	0.0007515				0.88075	-1.2142e-05	0.93574	2.2476e-07	0.92993	1.6274e-07	0.98575	-0.0016				0.97099	4.3724e-06	0.99095	1.0402e-05	0.95785	0.0007515	0.8607	0.00513
1.25075	1.884e-07	0		1.21631	-2.2582e-07	0		0.68621	-1.7738e-07	0				0.96171	-0.00011388		0.96088	0.00090612				0.88575	-1.2254e-05	0.96171	-0.00011388	0.93629	1.2644e-07	0.99074	-0.00171				0.97593	3.9944e-06	0.99575	1.0002e-05	0.96088	0.00090612	0.86575	0.00511
1.26122	-2.4454e-07	0		1.22476	1.7288e-07	0		0.69075	-2.0298e-07	0				0.96575	-0.00011668		0.96576	0.0011				0.91937	2.6888e-07	0.96575	-0.00011668	0.96041	-4.954e-05	0.99613	-0.00184				0.98079	3.7892e-06	1.00312	9.807e-06	0.96576	0.0011	0.87098	0.00509
1.27503	1.547e-07	0		1.23635	-2.408e-07	0		0.70073	2.4262e-07	0				0.9707	-0.00011996		0.98228	0.00141				0.92967	-1.8628e-07	0.9707	-0.00011996	0.96718	-6.9068e-05	1.00075	-0.00194				0.9857	4.0381e-06	1.00574	9.9076e-06	0.98228	0.00141	0.87574	0.00507
1.28071	-1.9412e-07	0		1.24494	1.8056e-07	0		0.70966	-2.3456e-07	0				0.97622	-0.00012356		0.9857	0.00144				0.93654	2.1588e-07	0.97622	-0.00012356	0.9707	-8.08e-05	1.0057	-0.00204				0.99075	4.2734e-06	1.01075	9.7792e-06	0.9857	0.00144	0.88074	0.00504
1.29121	2.4084e-07	0		1.25472	-1.7934e-07	0		0.71972	2.246e-07	0				0.98074	-0.0001268		0.9907	0.00146				0.96154	-1.2394e-05	0.98074	-0.0001268	0.97572	-9.9488e-05	1.01166	-0.00215				0.996	4.0049e-06	1.0157	9.5483e-06	0.9907	0.00146	0.88593	0.00502
1.30621	-5.894e-08	0		1.26602	2.0866e-07	0		0.73139	-1.5712e-07	0				0.98573	-0.00013002		0.99574	0.00148				0.96715	-1.336e-05	0.98573	-0.00013002	0.9834	-0.00013108	1.01576	-0.00223				1.00075	3.7151e-06	1.02074	9.0954e-06	0.99574	0.00148	0.91411	2.4134e-06
1.3107	1.9014e-07	0		1.28088	-6.464e-08	0		0.73997	2.199e-07	0				0.99167	-0.00013396		1.00074	0.00149				0.97071	-1.292e-05	0.99167	-0.00013396	0.98571	-0.00014104	1.02075	-0.00232				1.00575	3.9929e-06	1.02575	9.3286e-06	1.00074	0.00149	0.92075	1.8837e-06
1.32124	-2.2252e-07	0		1.28576	1.3318e-07	0		0.74973	-2.3164e-07	0				0.99574	-0.00013636		1.00575	0.00149				0.97569	-1.2592e-05	0.99574	-0.00013636	0.9907	-0.00016348	1.02702	-0.00242				1.01085	4.192e-06	1.03069	9.7113e-06	1.00575	0.00149	0.92569	1.6787e-06
1.33565	5.93e-08	0		1.29651	-2.085e-07	0		0.76104	1.8604e-07	0				1.00074	-0.00013966		1.01071	0.0015				0.98086	-1.2004e-05	1.00074	-0.00013966	0.99583	-0.00018782	1.03071	-0.00248				1.01571	3.8933e-06	1.03575	9.1532e-06	1.01071	0.0015	0.93195	1.1067e-06
1.34075	-1.9172e-07	0		1.31093	3.61e-08	0		0.76989	-2.323e-07	0				1.00731	-0.0001442		1.01579	0.00149				0.98571	-1.2188e-05	1.00731	-0.0001442	1.00072	-0.00021148	1.03574	-0.00256				1.02075	3.6263e-06	1.06602	1.1466e-07	1.01579	0.00149	0.95469	0.00189
1.35493	1.4436e-07	0		1.31576	-1.3764e-07	0		0.77681	2.1016e-07	0				1.01075	-0.00014582		1.02074	0.00149				0.9907	-1.2348e-05	1.01075	-0.00014582	1.00575	-0.00023534	1.06912	5.73e-08				1.02595	3.9035e-06	1.07237	3.1176e-07	1.02074	0.00149	0.96092	0.00324
1.36074	-1.9266e-07	0		1.32596	1.7894e-07	0		0.78071	2.3644e-07	0				1.01569	-0.00014854		1.02571	0.00149				0.99599	-1.2696e-05	1.01569	-0.00014854	1.01072	-0.00025888	1.07571	2.8258e-07				1.03075	4.1256e-06	1.07977	2.225e-07	1.02571	0.00149	0.96571	0.00377
1.37125	2.2686e-07	0		1.34131	4.874e-08	0		0.78991	-2.3132e-07	0				1.02226	-0.00015272		1.0307	0.00149				1.00075	-1.264e-05	1.02226	-0.00015272	1.01576	-0.00028224	1.10227	-0.00069722				1.03571	3.8324e-06	1.10051	6.4225e-06	1.0307	0.00149	0.97071	0.00412
1.38498	-1.5884e-07	0		1.34576	1.3432e-07	0		0.7997	2.1792e-07	0				1.02575	-0.0001548		1.03574	0.00148				1.0057	-1.2358e-05	1.02575	-0.0001548	1.02075	-0.0003054	1.10575	-0.00097218				1.07435	2.118e-08	1.12284	1.0248e-05	1.03574	0.00148	0.97597	0.00437
1.39075	1.9044e-07	0		1.35989	-1.0684e-07	0		0.8115	-1.479e-07	0				1.03074	-0.00015776		1.06348	-2.1477e-06				1.01071	-1.2192e-05	1.03074	-0.00015776	1.02571	-0.00032696	1.11261	-0.00127				1.08075	2.5838e-07	1.12574	1.0316e-05	1.06348	2.1477e-06	0.98075	0.00454
1.401	-2.243e-07	0		1.36575	1.3378e-07	0		0.81976	2.1692e-07	0				1.03593	-0.00016026		1.06575	-2.0332e-06				1.01576	-1.2078e-05	1.03593	-0.00016026	1.03074	-0.00034884	1.11575	-0.00139				1.09993	4.8279e-06	1.1307	1.0636e-05	1.06575	2.0332e-06	0.98571	0.00467
1.41577	1.4752e-07	0		1.37631	-2.4754e-07	0		0.82971	-2.2604e-07	0				1.07156	-5.07e-08		1.07221	-1.6733e-06				1.02075	-1.2622e-05	1.07156	-5.07e-08	1.03576	-0.00037018	1.12113	-0.00157				1.10571	4.222e-06	1.13812	9.897e-06	1.07221	1.6733e-06	0.99071	0.00476
1.4207	-1.9566e-07	0		1.39035	9.854e-08	0		0.84114	2.2388e-07	0				1.0757	2.5124e-07		1.07571	-1.4879e-06				1.02575	-1.2818e-05	1.0757	2.5124e-07	1.04988	3.5028e-07	1.12575	-0.00171				1.11075	4.3137e-06	1.14074	9.4308e-06	1.07571	1.4879e-06	0.99575	0.00482
1.43149	2.3986e-07	0		1.39576	-1.3672e-07	0		0.85002	-2.505e-07	0				1.0807	1.3896e-07		1.08074	-1.0987e-06				1.0309	-1.279e-05	1.0807	1.3896e-07	1.05575	2.6272e-07	1.13075	-0.00186				1.11575	3.9471e-06	1.14569	9.8922e-06	1.08074	1.0987e-06	1.00075	0.00486
1.4463	-9.578e-08	0		1.40639	2.3126e-07	0		0.85976	2.1822e-07	0				1.10215	-0.00012586		1.09942	0.0002552				1.03571	-1.2194e-05	1.10215	-0.00012586	1.07038	2.2164e-07	1.13646	-0.00201				1.12071	3.686e-06	1.15075	9.9679e-06	1.09942	0.0002552	1.00575	0.00488
1.45074	1.906e-07	0		1.4215	8.58e-09	0		0.87148	-1.4528e-07	0				1.10571	-0.00012954		1.10571	0.00060964				1.07082	-2.2122e-07	1.10571	-0.00012954	1.07685	1.1282e-07	1.14076	-0.00212				1.12575	3.9538e-06	1.15573	9.531e-06	1.10571	0.00060964	1.01098	0.00488
1.46069	-2.0838e-07	0		1.42576	1.3354e-07	0		0.87972	2.1956e-07	0				1.11073	-0.00013312		1.11069	0.00086336				1.07687	2.7682e-07	1.11073	-0.00013312	1.08488	-2.5594e-07	1.14575	-0.00224				1.13075	4.1435e-06	1.1607	9.2008e-06	1.11069	0.00086336	1.0157	0.00488
1.47626	5.64e-09	0		1.43593	-1.7474e-07	0		0.88654	-1.3424e-07	0				1.11651	-0.00013718		1.11575	0.00106				1.08076	3.3046e-07	1.11651	-0.00013718	1.11241	-7.014e-05	1.15199	-0.00238				1.13571	3.8575e-06	1.16627	9.3071e-06	1.11575	0.00106	1.0207	0.00486
1.48071	-1.9448e-07	0		1.45092	3.054e-08	0		0.89071	-2.3214e-07	0				1.12075	-0.00014008		1.135	0.00139				1.09939	-1.167e-05	1.12075	-0.00014008	1.11575	-8.188e-05	1.15571	-0.00246				1.1407	3.5909e-06	1.17075	9.3946e-06	1.135	0.00139	1.02608	0.00485
1.49475	1.5266e-07	0		1.45572	-1.3876e-07	0		0.89977	2.1522e-07	0				1.12573	-0.00014382		1.1407	0.00142				1.1059	-1.2342e-05	1.12573	-0.00014382	1.12086	-0.00010169	1.16074	-0.00257				1.1457	3.8853e-06	1.17569	9.0675e-06	1.1407	0.00142	1.03074	0.00483
1.50075	-1.9396e-07	0		1.46965	1.279e-07	0		0.90976	-2.3042e-07	0				1.13214	-0.00014836		1.14574	0.00144				1.11076	-1.217e-05	1.13214	-0.00014836	1.14217	-0.0002008	1.16722	-0.0027				1.15122	4.0523e-06	1.18148	8.9707e-06	1.14574	0.00144	1.03569	0.00481
1.5111	2.155e-07	0		1.47572	-1.3802e-07	0		0.91712	2.2474e-07	0				1.13571	-0.00015042		1.151	0.00144				1.11576	-1.1968e-05	1.13571	-0.00015042	1.14571	-0.00021912	1.17075	-0.00276				1.1557	3.7952e-06	1.1857	9.2496e-06	1.151	0.00144	1.06457	2.7199e-06
1.5253	-1.5234e-07	0		1.48644	2.1884e-07	0		0.92075	2.2956e-07	0				1.14073	-0.00015404		1.15574	0.00145				1.12085	-1.179e-05	1.14073	-0.00015404	1.15071	-0.00024466	1.1757	-0.00285				1.16075	3.5243e-06	1.21693	1.791e-07	1.15574	0.00145	1.07222	1.647e-06
1.53075	1.9368e-07	0		1.50004	-9.922e-08	0		0.92996	-2.241e-07	0				1.14661	-0.00015886		1.16074	0.00145				1.12576	-1.2e-05	1.14661	-0.00015886	1.15576	-0.00027106	1.18093	-0.00294				1.16648	3.8152e-06	1.22094	3.7442e-07	1.16074	0.00145	1.07575	1.3339e-06
1.5412	-2.5272e-07	0		1.50576	1.339e-07	0		0.93966	2.1446e-07	0				1.15071	-0.00016122		1.1666	0.00145				1.13075	-1.241e-05	1.15071	-0.00016122	1.16075	-0.00029792	1.18572	-0.00303				1.17075	4.0103e-06	1.22584	9.502e-08	1.1666	0.00145	1.08075	1.2931e-06
1.55642	4.086e-08	0		1.51605	-2.155e-07	0		0.9509	-2.2666e-07	0				1.1557	-0.00016428		1.17075	0.00145				1.13575	-1.1662e-05	1.1557	-0.00016428	1.16575	-0.00032328	1.21997	1.2118e-07				1.17575	3.7513e-06	1.23471	3.35e-08	1.17075	0.00145	1.08593	1.159e-06
1.56075	-1.9516e-07	0		1.53114	6.198e-08	0		0.95975	2.17e-07	0				1.16083	-0.00016772		1.1757	0.00145				1.14072	-1.1752e-05	1.16083	-0.00016772	1.17096	-0.00034902	1.23132	8.562e-08				1.18211	3.6604e-06	1.26346	1.0576e-05	1.1757	0.00145	1.10519	0.00277
1.57555	1.3026e-07	0		1.53572	-1.3716e-07	0		0.9697	-2.2334e-07	0				1.16595	-0.00017126		1.1822	0.00144				1.14575	-1.2026e-05	1.16595	-0.00017126	1.17575	-0.00037254	1.23575	2.653e-07				1.18571	3.7776e-06	1.26574	1.0336e-05	1.1822	0.00144	1.1107	0.00348
1.58075	-1.9516e-07	0		1.55106	8.25e-08	0		0.98154	1.6058e-07	0				1.17075	-0.00017418		1.18571	0.00144				1.15071	-1.1658e-05	1.17075	-0.00017418	1.18074	-0.0003968	1.25792	-0.00133				1.22027	1.9514e-07	1.27074	1.047e-05	1.18571	0.00144	1.11573	0.00388
1.59023	1.905e-07	0		1.55576	-1.314e-07	0		0.98971	-2.2902e-07	0				1.17595	-0.00017756		1.21569	-2.2072e-06				1.15597	-1.1416e-05	1.17595	-0.00017756	1.1863	-0.00042236	1.26175	-0.0015				1.23599	6.208e-08	1.27815	9.6476e-06	1.21569	2.2072e-06	1.12071	0.00414
1.60493	-1.6992e-07	0		1.56989	1.1092e-07	0		0.99995	2.1718e-07	0				1.18075	-0.00018084		1.22075	-1.6054e-06				1.16071	-1.1628e-05	1.18075	-0.00018084	1.1988	2.7606e-07	1.26575	-0.00167				1.26601	4.0193e-06	1.2807	9.3427e-06	1.22075	1.6054e-06	1.1257	0.00433
1.61075	1.9346e-07	0		1.57649	-2.0182e-07	0		1.01103	-1.9578e-07	0				1.1857	-0.00018432		1.22589	-1.2843e-06				1.16574	-1.2024e-05	1.1857	-0.00018432	1.20576	-1.47e-08	1.27075	-0.00185				1.2707	4.1708e-06	1.28574	9.5553e-06	1.22589	1.2843e-06	1.13075	0.00446
1.62127	-2.4254e-07	0		1.59133	-1.632e-08	0		1.01976	2.2038e-07	0				1.22046	2.0742e-07		1.23075	-1.2337e-06				1.171	-1.2246e-05	1.22046	2.0742e-07	1.21075	2.3056e-07	1.277	-0.00207				1.27594	3.8255e-06	1.29122	9.6322e-06	1.23075	1.2337e-06	1.13581	0.00456
1.635	1.4644e-07	0		1.59577	-1.3334e-07	0		1.02683	-1.7164e-07	0				1.23021	-1.4224e-07		1.2357	-1.1111e-06				1.17575	-1.2146e-05	1.23021	-1.4224e-07	1.21719	1.263e-07	1.28071	-0.00219				1.28074	3.5726e-06	1.29575	9.1463e-06	1.2357	1.1111e-06	1.14075	0.00462
1.64071	-1.9916e-07	0		1.60998	1.2218e-07	0		1.03075	-2.5052e-07	0				1.2357	2.2832e-07		1.25792	0.0006536				1.18074	-1.1688e-05	1.2357	2.2832e-07	1.22496	-2.2714e-07	1.28569	-0.00234				1.28573	3.8214e-06	1.30074	8.7084e-06	1.25792	0.0006536	1.1457	0.00466
1.65093	2.2228e-07	0		1.61576	-1.3552e-07	0		1.03975	2.145e-07	0				1.26003	-0.00014818		1.26071	0.00078704				1.18652	-1.2114e-05	1.26003	-0.00014818	1.2308	1.716e-07	1.29221	-0.00252				1.29149	3.9328e-06	1.30656	8.8759e-06	1.26071	0.00078704	1.15099	0.00468
1.66584	-1.3732e-07	0		1.62639	2.3784e-07	0		1.04976	-2.281e-07	0				1.26574	-0.00015296		1.26571	0.0009823				1.22065	3.2634e-07	1.26574	-0.00015296	1.23571	2.1464e-07	1.29575	-0.00261				1.29575	3.7276e-06	1.3107	9.1222e-06	1.26571	0.0009823	1.15575	0.00469
1.67075	1.9378e-07	0		1.64057	-9.908e-08	0		1.06125	1.9534e-07	0				1.27158	-0.00015744		1.27074	0.00113				1.22996	-1.7224e-07	1.27158	-0.00015744	1.26198	-8.3616e-05	1.30071	-0.00273				1.30074	3.4797e-06	1.3157	8.7414e-06	1.27074	0.00113	1.16075	0.00469
1.68153	-2.5786e-07	0		1.64576	1.3668e-07	0		1.0697	-2.2668e-07	0				1.2757	-0.00016004		1.2882	0.00135				1.23571	1.5338e-07	1.2757	-0.00016004	1.26575	-9.7966e-05	1.30593	-0.00286				1.30703	3.8167e-06	1.32236	8.3349e-06	1.2882	0.00135	1.1666	0.00468
1.69633	1.0184e-07	0		1.65641	-2.5036e-07	0		1.07971	2.1762e-07	0				1.28074	-0.00016414		1.29575	0.00138				1.26188	-1.1706e-05	1.28074	-0.00016414	1.2737	-0.0001309	1.31075	-0.00297				1.31099	3.9626e-06	1.32575	8.5977e-06	1.29575	0.00138	1.17071	0.00467
1.70075	-1.9296e-07	0		1.67122	7.1e-08	0		1.0912	-2.0358e-07	0				1.28588	-0.00016808		1.3007	0.0014				1.26584	-1.2188e-05	1.28588	-0.00016808	1.27575	-0.00014112	1.31571	-0.00307				1.3157	3.6738e-06	1.33074	8.6654e-06	1.3007	0.0014	1.17575	0.00466
1.71068	2.0428e-07	0		1.67572	-1.5422e-07	0		1.09973	2.1848e-07	0				1.29071	-0.00017146		1.3069	0.0014				1.27074	-1.251e-05	1.29071	-0.00017146	1.28075	-0.00016626	1.32093	-0.00318				1.32226	3.6233e-06	1.33725	8.1953e-06	1.3069	0.0014	1.18194	0.00464
1.72629	-2.852e-08	0		1.6902	1.1242e-07	0		1.10974	-2.244e-07	0				1.29575	-0.00017548		1.31074	0.00141				1.27575	-1.2406e-05	1.29575	-0.00017548	1.28571	-0.0001922	1.32575	-0.00327				1.32571	3.7282e-06	1.36613	1.179e-07	1.31074	0.00141	1.1857	0.00463
1.73075	1.9382e-07	0		1.69576	-1.4662e-07	0		1.12147	1.8074e-07	0				1.30091	-0.00017972		1.31595	0.00141				1.28072	-1.2278e-05	1.30091	-0.00017972	1.29071	-0.00021898	1.33071	-0.00337				1.33073	3.9637e-06	1.37475	7.164e-08	1.31595	0.00141	1.21586	2.2374e-06
1.74479	-1.8702e-07	0		1.70543	2.3314e-07	0		1.12971	-2.3518e-07	0				1.30571	-0.00018354		1.32222	0.00141				1.28572	-1.3144e-05	1.30571	-0.00018354	1.29571	-0.00024852	1.3357	-0.00346				1.33593	3.64e-06	1.38075	3.5134e-07	1.32222	0.00141	1.22074	1.9013e-06
1.75075	1.962e-07	0		1.72003	-1.133e-07	0		1.13656	1.5766e-07	0				1.31074	-0.00018752		1.32571	0.00141				1.29075	-1.2436e-05	1.31074	-0.00018752	1.30075	-0.00027532	1.3719	1.959e-07				1.36482	6.688e-08	1.38571	8.542e-08	1.32571	0.00141	1.22596	1.5552e-06
1.76128	-2.409e-07	0		1.72572	1.626e-07	0		1.14071	2.7828e-07	0				1.3157	-0.0001913		1.33073	0.0014				1.29601	-1.181e-05	1.3157	-0.0001913	1.30571	-0.00030294	1.37575	2.8388e-07				1.37071	1.5536e-07	1.41146	1.0378e-05	1.33073	0.0014	1.23075	1.1681e-06
1.77533	1.4804e-07	0		1.73612	-2.0278e-07	0		1.15139	-1.4218e-07	0				1.32071	-0.00019502		1.33588	0.0014				1.30075	-1.198e-05	1.32071	-0.00019502	1.31156	-0.00033526	1.40502	-0.00151				1.38626	8.314e-08	1.4186	9.4285e-06	1.33588	0.0014	1.25161	0.00093678
1.7807	-1.9756e-07	0		1.74974	1.4176e-07	0		1.15972	2.1734e-07	0				1.32575	-0.00019908		1.36339	-2.1046e-06				1.30574	-1.2156e-05	1.32575	-0.00019908	1.31575	-0.00035834	1.41075	-0.00188				1.41388	3.8925e-06	1.4257	9.6464e-06	1.36339	2.1046e-06	1.27115	0.00375
1.79093	2.1894e-07	0		1.75572	-1.693e-07	0		1.16713	-2.3054e-07	0				1.33075	-0.00020282		1.36575	-2.0029e-06				1.3115	-1.2236e-05	1.33075	-0.00020282	1.32071	-0.00038498	1.41724	-0.00218				1.42079	3.5719e-06	1.4315	9.5832e-06	1.36575	2.0029e-06	1.27575	0.00396
1.80612	-1.1668e-07	0		1.76606	1.722e-07	0		1.17075	-2.8316e-07	0				1.33598	-0.00020652		1.37075	-1.7272e-06				1.31571	-1.2e-05	1.33598	-0.00020652	1.32684	-0.00041716	1.42076	-0.00232				1.42575	3.8477e-06	1.43575	9.0587e-06	1.37075	1.7272e-06	1.28071	0.00413
1.81075	1.9376e-07	0		1.78104	-8.036e-08	0		1.17995	2.1498e-07	0				1.37087	9.04e-08		1.37574	-1.4387e-06				1.32075	-1.1898e-05	1.37087	9.04e-08	1.33071	-0.00043676	1.42575	-0.00251				1.43225	3.8426e-06	1.44074	8.4585e-06	1.37574	1.4387e-06	1.28573	0.00426
1.82552	-1.6174e-07	0		1.78575	1.6588e-07	0		1.18989	-2.251e-07	0				1.3757	2.5974e-07		1.3807	-1.0855e-06				1.32682	-1.28e-05	1.3757	2.5974e-07	1.33575	-0.0004617	1.43092	-0.00267				1.4357	3.7123e-06	1.44735	8.4739e-06	1.3807	1.0855e-06	1.29163	0.00436
1.83074	1.9642e-07	0		1.80096	-9.584e-08	0		1.20089	2.488e-07	0				1.38237	9.608e-08		1.40182	0.00025486				1.33071	-1.2388e-05	1.38237	9.608e-08	1.35098	3.3668e-07	1.43576	-0.00283				1.44069	3.4324e-06	1.45075	8.6458e-06	1.40182	0.00025486	1.29575	0.00441
1.84019	-1.8706e-07	0		1.80576	1.6764e-07	0		1.20975	-2.2544e-07	0				1.40706	-0.00015432		1.40574	0.0004667				1.33575	-1.225e-05	1.40706	-0.00015432	1.35586	2.9058e-07	1.44075	-0.00297				1.44724	3.7453e-06	1.45573	8.4292e-06	1.40574	0.0004667	1.30074	0.00446
1.85495	1.4794e-07	0		1.82001	-1.2668e-07	0		1.21966	2.1482e-07	0				1.41084	-0.00016048		1.41074	0.00071378				1.37014	-1.5066e-07	1.41084	-0.00016048	1.36998	1.5906e-07	1.446	-0.00311				1.45075	3.9104e-06	1.46158	7.7992e-06	1.41074	0.00071378	1.30715	0.00449
1.86071	-2.0198e-07	0		1.8262	1.9008e-07	0		1.23136	-1.7408e-07	0				1.41575	-0.00016548		1.41639	0.00093502				1.37572	1.5286e-07	1.41575	-0.00016548	1.37571	2.8032e-07	1.45071	-0.00323				1.45575	3.6118e-06	1.46575	8.1151e-06	1.41639	0.00093502	1.31071	0.0045
1.87132	2.2226e-07	0		1.84143	-3.16e-09	0		1.2397	2.1476e-07	0				1.42075	-0.00017018		1.42075	0.00106				1.38074	3.024e-07	1.42075	-0.00017018	1.38476	-1.9548e-07	1.4557	-0.00335				1.46093	3.4012e-06	1.47075	8.1891e-06	1.42075	0.00106	1.31574	0.0045
1.88496	-1.8966e-07	0		1.84576	1.7472e-07	0		1.24994	-2.283e-07	0				1.42596	-0.00017518		1.42761	0.00119				1.39922	-1.1588e-05	1.42596	-0.00017518	1.41144	-9.8712e-05	1.46075	-0.00347				1.46575	3.676e-06	1.47585	7.9481e-06	1.42761	0.00119	1.32221	0.0045
1.89075	1.9806e-07	0		1.85973	-1.5868e-07	0		1.26128	2.0458e-07	0				1.43075	-0.00017956		1.43193	0.00125				1.40596	-1.1776e-05	1.43075	-0.00017956	1.41939	-0.00013512	1.46576	-0.00358				1.47075	3.8938e-06	1.4808	7.6837e-06	1.43193	0.00125	1.3257	0.00449
1.90077	-2.2872e-07	0		1.86573	1.941e-07	0		1.26975	-2.2496e-07	0				1.43575	-0.00018396		1.43599	0.00129				1.4107	-1.2224e-05	1.43575	-0.00018396	1.42572	-0.00016774	1.47075	-0.00368				1.47593	3.5728e-06	1.48571	7.9465e-06	1.43599	0.00129	1.33074	0.00448
1.91584	1.2984e-07	0		1.87626	-2.1466e-07	0		1.277	1.7554e-07	0				1.44071	-0.00018866		1.44074	0.00132				1.4157	-1.1662e-05	1.44071	-0.00018866	1.43075	-0.0001946	1.47575	-0.00378				1.48071	3.3713e-06	1.51814	2.4192e-07	1.44074	0.00132	1.33593	0.00447
1.9207	-1.963e-07	0		1.89036	9.99e-08	0		1.28075	2.892e-07	0				1.44576	-0.00019352		1.44721	0.00135				1.42072	-1.172e-05	1.44576	-0.00019352	1.43651	-0.00022726	1.4809	-0.00387				1.48575	3.6435e-06	1.52074	4.2162e-07	1.44721	0.00135	1.36324	2.7812e-06
1.93147	2.3672e-07	0		1.89577	-1.9094e-07	0		1.28986	-2.2218e-07	0				1.45071	-0.00019792		1.45079	0.00136				1.42572	-1.2818e-05	1.45071	-0.00019792	1.44075	-0.00025268	1.48575	-0.00396				1.52316	1.4698e-07	1.52595	9.418e-08	1.45079	0.00136	1.3657	2.4501e-06
1.94632	-1.215e-07	0		1.90641	2.4508e-07	0		1.29972	2.1112e-07	0				1.45575	-0.00020224		1.45574	0.00137				1.4307	-1.2074e-05	1.45575	-0.00020224	1.44574	-0.00028224	1.51975	1.3776e-07				1.53075	1.6776e-07	1.53471	5.73e-08	1.45574	0.00137	1.37092	1.7478e-06
1.9507	1.9408e-07	0		1.92117	-1.0278e-07	0		1.31132	-1.8852e-07	0				1.46071	-0.00020686		1.46087	0.00137				1.43656	-1.1746e-05	1.46071	-0.00020686	1.45182	-0.00031838	1.52715	-1.6396e-07				1.54897	4.6769e-06	1.56424	9.3874e-06	1.46087	0.00137	1.37575	1.3776e-06
1.96493	-2.004e-07	0		1.92573	2.0542e-07	0		1.31976	2.1392e-07	0				1.46571	-0.00021146		1.46575	0.00137				1.44075	-1.1886e-05	1.46571	-0.00021146	1.45571	-0.00034232	1.5347	2.2246e-07				1.55726	3.7901e-06	1.57212	9.4999e-06	1.46575	0.00137	1.38075	1.2783e-06
1.97071	1.9672e-07	0		1.93996	-1.5956e-07	0		1.32983	-2.2774e-07	0				1.47075	-0.00021644		1.47074	0.00137				1.44575	-1.244e-05	1.47075	-0.00021644	1.46071	-0.000373	1.55896	-0.00198				1.56075	3.5524e-06	1.57571	8.9596e-06	1.47074	0.00137	1.38583	1.1239e-06
1.98066	-2.2768e-07	0		1.94576	1.9974e-07	0		1.34121	2.382e-07	0				1.47602	-0.00022082		1.47593	0.00137				1.45205	-1.197e-05	1.47602	-0.00022082	1.46714	-0.00041076	1.56574	-0.00235				1.56573	3.7823e-06	1.58075	8.8093e-06	1.47593	0.00137	1.4059	0.00259
1.99476	1.7324e-07	0		1.96009	-1.4654e-07	0		1.34972	-2.2984e-07	0				1.48075	-0.0002256		1.48074	0.00137				1.45575	-1.153e-05	1.48075	-0.0002256	1.47076	-0.00043084	1.57099	-0.00258				1.57226	3.8214e-06	1.58661	8.7883e-06	1.48074	0.00137	1.41074	0.00317
2.00074	-2.0096e-07	0		1.96675	1.682e-07	0		1.35976	2.157e-07	0				1.48575	-0.00023036		1.48574	0.00137				1.46075	-1.1808e-05	1.48575	-0.00023036	1.47571	-0.00045946	1.57571	-0.00279				1.57571	3.6762e-06	1.59075	8.8245e-06	1.48574	0.00137	1.41639	0.00358
2.01148	2.2256e-07	0		1.97981	-1.3396e-07	0		1.37156	-1.5254e-07	0				1.51869	6.1926e-07		1.51542	-2.187e-06				1.46715	-1.2478e-05	1.51869	6.1926e-07	1.48088	-0.00048866	1.58074	-0.00298				1.58073	3.4098e-06	1.59571	8.5652e-06	1.51542	2.187e-06	1.42074	0.00379
2.02532	-1.111e-07	0		1.98573	2.1978e-07	0		1.37972	2.1186e-07	0				1.53479	2.3086e-07		1.52074	-1.574e-06				1.47075	-1.2322e-05	1.53479	2.3086e-07	1.48576	-0.00051548	1.5857	-0.00315				1.58589	3.7117e-06	1.6008	8.2075e-06	1.52074	1.574e-06	1.4257	0.00397
2.03071	1.9668e-07	0		1.99996	-1.394e-07	0		1.39028	-2.3634e-07	0				1.55881	-0.0001795		1.52577	-1.2715e-06				1.47575	-1.2156e-05	1.55881	-0.0001795	1.49952	1.8866e-07	1.59075	-0.00332				1.59074	3.8936e-06	1.60575	8.4649e-06	1.52577	1.2715e-06	1.43193	0.00412
2.04123	-2.3524e-07	0		2.00572	2.2236e-07	0		1.40138	2.0222e-07	0				1.56074	-0.00018208		1.53085	-1.2083e-06				1.48086	-1.184e-05	1.56074	-0.00018208	1.51628	4.7258e-07	1.59571	-0.00347				1.5957	3.6056e-06	1.61071	8.3514e-06	1.53085	1.2083e-06	1.43571	0.00419
2.05614	1.098e-07	0		2.01584	-2.1936e-07	0		1.40976	-2.2136e-07	0				1.56574	-0.00018792		1.5357	-1.0842e-06				1.4858	-1.3298e-05	1.56574	-0.00018792	1.53128	1.6498e-07	1.6007	-0.00361				1.60091	3.3866e-06	1.61592	7.8427e-06	1.5357	1.0842e-06	1.44071	0.00426
2.06075	-1.988e-07	0		2.03111	9.88e-08	0		1.4172	2.145e-07	0				1.57075	-0.0001933		1.55904	0.00064006				1.52086	3.1082e-07	1.57075	-0.0001933	1.53571	3.1086e-07	1.60587	-0.00374				1.60575	3.6536e-06	1.62071	7.6452e-06	1.55904	0.00064006	1.44723	0.00431
2.07559	1.3704e-07	0		2.03576	-2.197e-07	0		1.42075	3.0398e-07	0				1.57571	-0.00019832		1.56575	0.00089906				1.53153	-1.5758e-07	1.57571	-0.00019832	1.56124	-0.0001171	1.6107	-0.00386				1.61075	3.8557e-06	1.62571	7.7672e-06	1.56575	0.00089906	1.45075	0.00433
2.08075	-1.9838e-07	0		2.05104	9.174e-08	0		1.42988	-2.1502e-07	0				1.5807	-0.0002037		1.57221	0.00107				1.53575	1.3806e-07	1.5807	-0.0002037	1.56575	-0.00014006	1.6157	-0.00398				1.61575	3.5772e-06	1.63075	8.2818e-06	1.57221	0.00107	1.45575	0.00435
2.09492	1.5292e-07	0		2.05576	-2.191e-07	0		1.43976	2.123e-07	0				1.58599	-0.00020928		1.57575	0.00114				1.56302	-1.2196e-05	1.58599	-0.00020928	1.57075	-0.00016624	1.62088	-0.00409				1.62071	3.3436e-06	1.63596	8.0492e-06	1.57575	0.00114	1.46092	0.00435
2.10175	-2.1238e-07	0		2.06991	1.3386e-07	0		1.45094	-2.9928e-07	0				1.59075	-0.0002143		1.59176	0.00129				1.56575	-1.264e-05	1.59075	-0.0002143	1.57679	-0.00020062	1.62575	-0.0042				1.62575	3.6362e-06	1.6674	4.438e-08	1.59176	0.00129	1.46574	0.00435
2.11473	1.2456e-07	0		2.07616	-1.3146e-07	0		1.45966	2.121e-07	0				1.59575	-0.00021896		1.59575	0.00131				1.57074	-1.293e-05	1.59575	-0.00021896	1.58071	-0.00022406	1.63075	-0.0043				1.63071	3.8263e-06	1.67466	8.474e-08	1.59575	0.00131	1.47074	0.00435
2.12075	-1.9982e-07	0		2.09134	1.904e-08	0		1.46966	-2.273e-07	0				1.60122	-0.00022542		1.60094	0.00132				1.5768	-1.2874e-05	1.60122	-0.00022542	1.58571	-0.00025468	1.63641	-0.00441				1.63575	3.5402e-06	1.68171	5.1948e-07	1.60094	0.00132	1.47596	0.00434
2.13495	1.6802e-07	0		2.09589	-2.007e-07	0		1.48133	2.242e-07	0				1.60575	-0.00023004		1.60575	0.00133				1.58075	-1.2586e-05	1.60575	-0.00023004	1.59216	-0.00029462	1.66932	5.802e-08				1.66608	2.114e-08	1.70356	9.72e-06	1.60575	0.00133	1.48071	0.00433
2.1407	-1.9586e-07	0		2.10977	1.5048e-07	0		1.48972	-2.2826e-07	0				1.61074	-0.00023588		1.6107	0.00134				1.58575	-1.2864e-05	1.61074	-0.00023588	1.59571	-0.00031642	1.67571	2.8434e-07				1.6707	1.3198e-07	1.70818	1.00147e-05	1.6107	0.00134	1.4857	0.00432
2.15143	2.2042e-07	0		2.11576	-2.2244e-07	0		1.49974	2.1436e-07	0				1.61672	-0.00024194		1.61574	0.00134				1.59217	-1.3162e-05	1.61672	-0.00024194	1.60074	-0.00034902	1.68092	8.582e-08				1.68492	1.3494e-07	1.71159	1.00253e-05	1.61574	0.00134	1.5159	2.2209e-06
2.16589	-1.3366e-07	0		2.12629	1.534e-07	0		1.51102	-2.64e-07	0				1.62075	-0.00024642		1.62075	0.00134				1.59571	-1.3558e-05	1.62075	-0.00024642	1.60589	-0.00038174	1.70448	-0.00196				1.71517	3.6794e-06	1.71575	9.1571e-06	1.62075	0.00134	1.5207	1.8824e-06
2.17075	1.9722e-07	0		2.14039	-1.1052e-07	0		1.51971	2.1324e-07	0				1.62575	-0.00025168		1.62571	0.00134				1.60071	-1.1418e-05	1.62575	-0.00025168	1.61076	-0.00041254	1.71075	-0.00257				1.72071	3.4021e-06	1.72075	8.6553e-06	1.62571	0.00134	1.52601	1.5355e-06
2.18151	-2.4646e-07	0		2.14576	2.201e-07	0		1.52683	-1.3948e-07	0				1.63214	-0.0002586		1.63075	0.00134				1.60586	-1.1854e-05	1.63214	-0.0002586	1.61575	-0.0004434	1.71576	-0.00286				1.72592	3.6578e-06	1.72586	8.6706e-06	1.63075	0.00134	1.53075	1.148e-06
2.19626	1.4068e-07	0		2.15652	-2.2948e-07	0		1.5307	-3.2454e-07	0				1.63571	-0.00026246		1.63579	0.00134				1.61071	-1.2392e-05	1.63571	-0.00026246	1.62085	-0.00047528	1.72075	-0.0031				1.73075	3.8568e-06	1.73075	8.8066e-06	1.63579	0.00134	1.55089	0.00084168
2.2007	-1.9346e-07	0		2.1712	8.872e-08	0		1.53988	2.1044e-07	0				1.67136	1.0772e-07		1.66585	-1.9714e-06				1.6157	-1.2494e-05	1.67136	1.0772e-07	1.62572	-0.0005041	1.72571	-0.00331				1.7357	3.5806e-06	1.73571	8.452e-06	1.66585	1.9714e-06	1.56764	0.0033
2.21504	1.667e-07	0		2.17576	-2.1572e-07	0		1.5497	-2.2326e-07	0				1.67595	2.545e-07		1.67074	-1.6958e-06				1.62083	-1.1866e-05	1.67595	2.545e-07	1.63071	-0.00053292	1.73098	-0.00351				1.74075	3.3072e-06	1.74091	8.0613e-06	1.67074	1.6958e-06	1.57217	0.00355
2.22075	-1.9606e-07	0		2.18989	1.555e-07	0		1.56128	2.2676e-07	0				1.68094	1.38e-07		1.67574	-1.4095e-06				1.62575	-1.2318e-05	1.68094	1.38e-07	1.63571	-0.00056082	1.73571	-0.00368				1.74575	3.5869e-06	1.7457	8.2313e-06	1.67574	1.4095e-06	1.57575	0.0037
2.23068	2.048e-07	0		2.19572	-2.0966e-07	0		1.56976	-2.1812e-07	0				1.70721	-0.00018186		1.68186	-1.001e-06				1.63071	-1.2922e-05	1.70721	-0.00018186	1.6486	2.6778e-07	1.74071	-0.00383				1.75075	3.8207e-06	1.75074	8.3539e-06	1.68186	1.001e-06	1.58074	0.00386
2.2447	-1.9726e-07	0		2.21039	1.2808e-07	0		1.5799	2.1316e-07	0				1.71075	-0.00019108		1.70197	0.00021912				1.63575	-1.2122e-05	1.71075	-0.00019108	1.65071	3.4124e-07	1.74615	-0.004				1.75574	3.4975e-06	1.75575	8.1113e-06	1.70197	0.00021912	1.58592	0.00397
2.25075	1.9684e-07	0		2.21698	-1.9544e-07	0		1.59139	-2.116e-07	0				1.71571	-0.00019862		1.70571	0.00038684				1.67265	-3.498e-08	1.71571	-0.00019862	1.65582	4.0412e-07	1.75075	-0.00412				1.76089	3.2612e-06	1.76075	7.8771e-06	1.70571	0.00038684	1.5908	0.00406
2.26146	-2.505e-07	0		2.22984	1.229e-07	0		1.59972	2.1402e-07	0				1.72075	-0.0002059		1.7109	0.00062298				1.67971	2.5852e-07	1.72075	-0.0002059	1.67055	1.8234e-07	1.75574	-0.00425				1.76575	3.5488e-06	1.76571	8.1076e-06	1.7109	0.00062298	1.59575	0.00412
2.27524	1.439e-07	0		2.23577	-2.1532e-07	0		1.60976	-2.2398e-07	0				1.72603	-0.00021342		1.71575	0.00081232				1.69868	-1.27e-05	1.72603	-0.00021342	1.67571	3.4264e-07	1.76169	-0.00439				1.77071	3.7719e-06	1.77075	8.1364e-06	1.71575	0.00081232	1.60096	0.00416
2.2807	-1.9318e-07	0		2.25003	1.1896e-07	0		1.62109	3.004e-07	0				1.73076	-0.00021982		1.72074	0.00096176				1.70571	-1.2408e-05	1.73076	-0.00021982	1.68604	-1.6384e-07	1.76571	-0.00448				1.77613	3.4676e-06	1.77599	7.8203e-06	1.72074	0.00096176	1.60575	0.00419
2.29114	2.0856e-07	0		2.25572	-1.984e-07	0		1.62969	-2.2378e-07	0				1.73571	-0.00022642		1.7259	0.00108				1.71071	-1.2156e-05	1.73571	-0.00022642	1.71021	-0.0001343	1.77071	-0.00459				1.78071	3.2609e-06	1.7807	7.3996e-06	1.7259	0.00108	1.61074	0.0042
2.30635	-1.051e-07	0		2.26614	1.7192e-07	0		1.64046	1.9668e-07	0				1.74157	-0.0002343		1.7337	0.00118				1.71715	-1.1992e-05	1.74157	-0.0002343	1.71715	-0.00017484	1.77702	-0.00472				1.78571	3.5325e-06	1.78574	7.5849e-06	1.7337	0.00118	1.61574	0.00421
2.3107	1.9204e-07	0		2.28118	-8.906e-08	0		1.65136	-1.9208e-07	0				1.74576	-0.00024036		1.73575	0.00121				1.72075	-1.1998e-05	1.74576	-0.00024036	1.72076	-0.00019682	1.78076	-0.0048				1.82499	1.5078e-07	1.81636	1.8236e-07	1.73575	0.00121	1.62075	0.00421
2.32561	-1.4662e-07	0		2.28576	2.0136e-07	0		1.65975	2.1222e-07	0				1.75075	-0.00024694		1.74074	0.00125				1.72575	-1.2728e-05	1.75075	-0.00024694	1.7257	-0.0002272	1.78575	-0.00489				1.83075	1.3374e-07	1.82239	3.599e-07	1.74074	0.00125	1.62591	0.00421
2.33075	1.9334e-07	0		2.30094	-1.1224e-07	0		1.66715	-1.5198e-07	0				1.75715	-0.0002542		1.74575	0.00127				1.73085	-1.3672e-05	1.75715	-0.0002542	1.73093	-0.00026014	1.81799	3.2614e-07				1.84996	4.5941e-06	1.82575	9.074e-08	1.74575	0.00127	1.63074	0.0042
2.34512	-2.0814e-07	0		2.30576	1.9514e-07	0		1.67071	-2.7658e-07	0				1.76075	-0.00025888		1.75071	0.00129				1.73572	-1.261e-05	1.76075	-0.00025888	1.73576	-0.0002919	1.82096	1.0416e-07				1.85571	3.7472e-06	1.83484	8.282e-08	1.75071	0.00129	1.63574	0.0042
2.35145	2.0408e-07	0		2.31993	-1.673e-07	0		1.67987	2.1084e-07	0				1.76569	-0.0002648		1.75575	0.0013				1.74071	-1.3844e-05	1.76569	-0.0002648	1.74075	-0.00032558	1.82972	-2.4e-08				1.86071	3.4126e-06	1.86366	9.567e-06	1.75575	0.0013	1.66512	2.5464e-06
2.36484	-1.5682e-07	0		2.3262	1.713e-07	0		1.68972	-2.2686e-07	0				1.77224	-0.00027338		1.76093	0.00131				1.746	-1.211e-05	1.77224	-0.00027338	1.74599	-0.00036108	1.83571	2.6114e-07				1.86575	3.6831e-06	1.87075	9.4355e-06	1.76093	0.00131	1.67071	1.7332e-06
2.37076	1.9366e-07	0		2.34132	-2.392e-08	0		1.70091	3.4958e-07	0				1.77575	-0.0002779		1.76571	0.00131				1.75076	-1.2418e-05	1.77575	-0.0002779	1.75076	-0.00039248	1.85789	-0.00253				1.87094	3.8908e-06	1.87574	8.7921e-06	1.76571	0.00131	1.6757	1.3651e-06
2.38504	-1.8534e-07	0		2.34576	1.864e-07	0		1.70971	-2.262e-07	0				1.7807	-0.00028442		1.77075	0.00131				1.7557	-1.1684e-05	1.7807	-0.00028442	1.75575	-0.0004257	1.8607	-0.00272				1.87571	3.5994e-06	1.8807	8.42e-06	1.77075	0.00131	1.6822	1.2032e-06
2.39074	1.957e-07	0		2.35994	-1.4972e-07	0		1.71971	2.1236e-07	0				1.78584	-0.00029146		1.77577	0.00131				1.76071	-1.1828e-05	1.78584	-0.00029146	1.76075	-0.0004596	1.86574	-0.00303				1.88075	3.3153e-06	1.88575	8.794e-06	1.77577	0.00131	1.6857	1.1042e-06
2.40092	-2.3424e-07	0		2.36576	1.8014e-07	0		1.73157	-1.719e-07	0				1.81937	3.7582e-07		1.78075	0.00131				1.76576	-1.2084e-05	1.81937	3.7582e-07	1.76596	-0.00049392	1.87106	-0.00332				1.88585	3.599e-06	1.89075	8.8553e-06	1.78075	0.00131	1.70568	0.00232
2.41587	1.2408e-07	0		2.37629	-1.8248e-07	0		1.7397	2.0978e-07	0				1.83633	2.1026e-07		1.78575	0.00131				1.77074	-1.2426e-05	1.83633	2.1026e-07	1.77071	-0.0005252	1.87571	-0.00355				1.8907	3.8154e-06	1.89575	8.3687e-06	1.78575	0.00131	1.71092	0.00293
2.42075	-1.9478e-07	0		2.39058	6.9e-08	0		1.74996	-2.2002e-07	0				1.85993	-0.00021552		1.81426	-2.3442e-06				1.77575	-1.262e-05	1.85993	-0.00021552	1.77575	-0.00055698	1.88075	-0.00377				1.89574	3.507e-06	1.90101	7.7092e-06	1.81426	2.3442e-06	1.71571	0.00327
2.43124	2.2624e-07	0		2.39576	-1.7774e-07	0		1.76105	3.2306e-07	0				1.86674	-0.00022762		1.82217	-1.4161e-06				1.78078	-1.2182e-05	1.86674	-0.00022762	1.78078	-0.00058834	1.88643	-0.00401				1.90119	3.2865e-06	1.9057	8.0317e-06	1.82217	1.4161e-06	1.72075	0.00352
2.44636	-1.3078e-07	0		2.40647	1.4314e-07	0		1.76972	-2.3202e-07	0				1.87075	-0.00023438		1.8257	-1.267e-06				1.78575	-1.2598e-05	1.87075	-0.00023438	1.78571	-0.00061888	1.89092	-0.00417				1.9057	3.5397e-06	1.91073	8.2411e-06	1.8257	1.267e-06	1.72595	0.0037
2.45074	1.8666e-07	0		2.42144	-1.0402e-07	0		1.77678	1.8284e-07	0				1.87575	-0.00024208		1.83074	-1.1929e-06				1.82081	2.6736e-07	1.87575	-0.00024208	1.79991	1.6482e-07	1.89575	-0.00433				1.91074	3.7211e-06	1.91596	7.8972e-06	1.83074	1.1929e-06	1.73071	0.00382
2.46493	-2.129e-07	0		2.42576	1.7132e-07	0		1.78078	2.5862e-07	0				1.88209	-0.00025238		1.83593	-1.0356e-06				1.8311	-2.3652e-07	1.88209	-0.00025238	1.81484	3.7176e-07	1.90225	-0.00454				1.91643	3.4038e-06	1.9207	7.5882e-06	1.83593	1.0356e-06	1.73575	0.00391
2.47075	1.8872e-07	0		2.44001	-1.429e-07	0		1.78975	-2.1722e-07	0				1.88571	-0.00025832		1.85666	0.00048046				1.84924	-1.2416e-05	1.88571	-0.00025832	1.82639	-7.086e-08	1.90575	-0.00464				1.92075	3.209e-06	1.92571	7.7057e-06	1.85666	0.00048046	1.7407	0.00398
2.48076	-2.0974e-07	0		2.44576	1.7162e-07	0		1.79971	2.127e-07	0				1.89071	-0.00026518		1.86075	0.00065236				1.85588	-1.1842e-05	1.89071	-0.00026518	1.83071	1.6818e-07	1.9107	-0.00476				1.92573	3.4937e-06	1.93177	8.022e-06	1.86075	0.00065236	1.74571	0.00403
2.49476	1.578e-07	0		2.46043	-1.4006e-07	0		1.81126	-2.7966e-07	0				1.89661	-0.00027428		1.8657	0.00082902				1.86076	-1.2594e-05	1.89661	-0.00027428	1.83574	3.2712e-07	1.91724	-0.00493				1.9321	3.5633e-06	1.93575	7.6105e-06	1.8657	0.00082902	1.7507	0.00406
2.50075	-1.9196e-07	0		2.46701	2.2926e-07	0		1.81966	2.124e-07	0				1.90075	-0.00027942		1.87071	0.00096748				1.86575	-1.1896e-05	1.90075	-0.00027942	1.86086	-0.00016344	1.92075	-0.00501				1.93575	3.4063e-06	1.96697	5.51e-08	1.87071	0.00096748	1.75575	0.00408
2.51125	2.1216e-07	0		2.47982	-1.3694e-07	0		1.82987	-2.2394e-07	0				1.90575	-0.00028778		1.87571	0.00107				1.871	-1.2406e-05	1.90575	-0.00028778	1.86571	-0.0001952	1.92575	-0.00512				1.97571	6.176e-08	1.97471	1.1854e-07	1.87571	0.00107	1.76075	0.00409
2.52523	-1.8824e-07	0		2.48577	1.7026e-07	0		1.84135	2.6014e-07	0				1.91087	-0.0002954		1.88071	0.00114				1.87575	-1.1558e-05	1.91087	-0.0002954	1.87082	-0.00022886	1.93093	-0.00523				1.98075	2.0576e-07	1.98071	4.0992e-07	1.88071	0.00114	1.76575	0.00409
2.53075	1.912e-07	0		2.50001	-1.4374e-07	0		1.84975	-2.2168e-07	0				1.91571	-0.00030192		1.89821	0.00125				1.88071	-1.1982e-05	1.91571	-0.00030192	1.87575	-0.00026242	1.93576	-0.00532				2.00041	4.3019e-06	1.9857	7.938e-08	1.89821	0.00125	1.77075	0.00409
2.54116	-2.1958e-07	0		2.50572	1.7288e-07	0		1.85971	2.0958e-07	0				1.92074	-0.00031		1.90575	0.00127				1.88575	-1.2398e-05	1.92074	-0.00031	1.88074	-0.00029722	1.96989	6.676e-08				2.00575	3.8004e-06	2.01562	9.1915e-06	1.90575	0.00127	1.77602	0.00409
2.55639	1.0422e-07	0		2.51602	-2.1062e-07	0		1.8711	-3.6436e-07	0				1.92595	-0.0003179		1.91074	0.00128				1.89075	-1.3412e-05	1.92595	-0.0003179	1.88575	-0.0003325	1.9757	2.7434e-07				2.01071	3.8857e-06	2.02074	8.8004e-06	1.91074	0.00128	1.78075	0.00408
2.56075	-1.876e-07	0		2.53105	9.294e-08	0		1.87966	2.0908e-07	0				1.931	-0.00032446		1.91666	0.00128				1.8957	-1.401e-05	1.931	-0.00032446	1.89098	-0.00036906	2.00483	-0.00247				2.01575	3.5457e-06	2.0257	8.7365e-06	1.91666	0.00128	1.78575	0.00407
2.57559	1.396e-07	0		2.53576	-1.7214e-07	0		1.8904	-2.1666e-07	0				1.93575	-0.00033058		1.92075	0.00129				1.90074	-1.3502e-05	1.93575	-0.00033058	1.89571	-0.00040272	2.01166	-0.00334				2.02075	3.2756e-06	2.03075	8.6825e-06	1.92075	0.00129	1.81508	2.2243e-06
2.58074	-1.8756e-07	0		2.55102	1.0316e-07	0		1.89977	1.7644e-07	0				1.97076	7.792e-08		1.92569	0.00129				1.90581	-1.3584e-05	1.97076	7.792e-08	1.90075	-0.00043926	2.01571	-0.00363				2.02619	3.5642e-06	2.0357	8.3818e-06	1.92569	0.00129	1.82226	1.7337e-06
2.59493	1.7258e-07	0		2.55576	-1.707e-07	0		1.90976	-2.2132e-07	0				1.97598	2.5548e-07		1.93216	0.00128				1.91074	-1.452e-05	1.97598	2.5548e-07	1.906	-0.00047576	2.02071	-0.00391				2.03074	3.7315e-06	2.04099	8.0079e-06	1.93216	0.00128	1.8257	1.519e-06
2.60175	-2.0584e-07	0		2.56992	1.6524e-07	0		1.92117	3.3644e-07	0				1.98071	1.5256e-07		1.93575	0.00128				1.9157	-1.324e-05	1.98071	1.5256e-07	1.91071	-0.00050772	2.02702	-0.00421				2.03574	3.445e-06	2.04571	8.109e-06	1.93575	0.00128	1.8307	1.1175e-06
2.61483	1.3498e-07	0		2.57639	-2.128e-07	0		1.92988	-2.1724e-07	0				2.00697	-0.00021436		1.96553	-1.9627e-06				1.92099	-1.293e-05	2.00697	-0.00021436	1.91575	-0.00054302	2.03076	-0.00436				2.04171	3.3219e-06	2.05075	8.1867e-06	1.96553	1.9627e-06	1.84962	0.00077302
2.62076	-1.9016e-07	0		2.5913	2.474e-08	0		1.94013	2.2986e-07	0				2.0107	-0.00022562		1.97074	-1.6634e-06				1.92571	-1.3122e-05	2.0107	-0.00022562	1.921	-0.00057836	2.03574	-0.00455				2.0457	3.4723e-06	2.05653	7.5841e-06	1.97074	1.6634e-06	1.8672	0.00312
2.63499	1.593e-07	0		2.59577	-1.7538e-07	0		1.95092	-3.402e-07	0				2.01574	-0.000237		1.97593	-1.3535e-06				1.93074	-1.273e-05	2.01574	-0.000237	1.92571	-0.0006094	2.04221	-0.00476				2.05073	3.6831e-06	2.06074	7.3501e-06	1.97593	1.3535e-06	1.8707	0.00331
2.64075	-1.8836e-07	0		2.60999	1.5862e-07	0		1.95972	2.1076e-07	0				2.02157	-0.00025038		1.98071	-1.0546e-06				1.93656	-1.3126e-05	2.02157	-0.00025038	1.93075	-0.00064102	2.04575	-0.00487				2.05722	3.3525e-06	2.06574	7.74e-06	1.98071	1.0546e-06	1.87574	0.0035
2.65159	2.0934e-07	0		2.61572	-1.7768e-07	0		1.96995	-2.269e-07	0				2.02575	-0.0002597		2.00155	0.00020522				1.97085	-1.5644e-07	2.02575	-0.0002597	1.93634	-0.00067476	2.05071	-0.00501				2.06075	3.1273e-06	2.07209	7.9604e-06	2.00155	0.00020522	1.8807	0.00365
2.66584	-1.4174e-07	0		2.62654	1.8842e-07	0		1.98126	3.1716e-07	0				2.03075	-0.00026964		2.00574	0.00036752				1.97984	2.4898e-07	2.03075	-0.00026964	1.94883	2.5986e-07	2.05589	-0.00515				2.06569	3.427e-06	2.0757	7.6351e-06	2.00574	0.00036752	1.88596	0.00375
2.67074	1.8406e-07	0		2.64044	-1.3946e-07	0		1.99001	-2.2948e-07	0				2.03585	-0.00027984		2.01075	0.00057598				2.00346	-1.2476e-05	2.03585	-0.00027984	1.95583	4.2086e-07	2.06071	-0.00526				2.07227	3.5033e-06	2.08071	7.307e-06	2.01075	0.00057598	1.8907	0.00382
2.68125	-2.4714e-07	0		2.64572	1.7672e-07	0		1.99979	2.1134e-07	0				2.0407	-0.00028892		2.01571	0.00075928				2.00571	-1.2796e-05	2.0407	-0.00028892	1.96491	-1.3586e-07	2.06571	-0.00538				2.07571	3.3632e-06	2.08655	7.5214e-06	2.01571	0.00075928	1.89574	0.00388
2.6962	1.2876e-07	0		2.6563	-2.396e-07	0		2.01097	-3.2514e-07	0				2.0457	-0.0002986		2.02074	0.0009057				2.0107	-1.2154e-05	2.0457	-0.0002986	1.97079	1.7774e-07	2.07097	-0.00549				2.08071	3.1273e-06	2.11899	2.538e-07	2.02074	0.0009057	1.90075	0.00392
2.7007	-1.79e-07	0		2.67121	1.0572e-07	0		2.01972	2.0808e-07	0				2.05097	-0.0003078		2.02575	0.00102				2.01572	-1.1804e-05	2.05097	-0.0003078	1.97571	3.0906e-07	2.07576	-0.00559				2.08588	3.427e-06	2.1257	8.06e-08	2.02575	0.00102	1.90574	0.00395
2.71495	1.642e-07	0		2.67576	-1.742e-07	0		2.02682	-1.8154e-07	0				2.05582	-0.00031554		2.03075	0.00109				2.02075	-1.1746e-05	2.05582	-0.00031554	1.9863	-1.9798e-07	2.08075	-0.00569				2.12219	2.0928e-07	2.13074	1.6584e-07	2.03075	0.00109	1.9107	0.00397
2.72071	-1.7906e-07	0		2.68994	1.596e-07	0		2.03075	-1.9428e-07	0				2.06075	-0.00032424		2.03574	0.00115				2.02575	-1.1614e-05	2.06075	-0.00032424	2.01019	-0.00018792	2.08575	-0.00579				2.13634	5.72e-08	2.13575	1.4312e-07	2.03574	0.00115	1.91662	0.00397
2.73044	1.6758e-07	0		2.69576	-1.7696e-07	0		2.0399	2.095e-07	0				2.0657	-0.00033264		2.05721	0.00125				2.03092	-1.202e-05	2.0657	-0.00033264	2.01572	-0.0002287	2.11787	3.9394e-07				2.16632	3.5169e-06	2.16282	8.6828e-06	2.05721	0.00125	1.92071	0.00397
2.74501	-1.7826e-07	0		2.71038	1.3234e-07	0		2.0498	-2.1956e-07	0				2.07075	-0.00034128		2.06074	0.00125				2.03571	-1.1462e-05	2.07075	-0.00034128	2.02075	-0.00026558	2.13622	2.6572e-07				2.17075	3.6801e-06	2.17075	8.7542e-06	2.06074	0.00125	1.92571	0.00398
2.75075	1.8474e-07	0		2.71675	-1.4312e-07	0		2.06154	2.1128e-07	0				2.07571	-0.00035024		2.06574	0.00126				2.04071	-1.175e-05	2.07571	-0.00035024	2.02571	-0.0003023	2.15815	-0.00308				2.17573	3.394e-06	2.17569	8.1107e-06	2.06574	0.00126	1.93191	0.00397
2.7614	-2.0656e-07	0		2.72977	1.3412e-07	0		2.06976	-2.1674e-07	0				2.08076	-0.00035936		2.07218	0.00126				2.04572	-1.1974e-05	2.08076	-0.00035936	2.03074	-0.0003387	2.16071	-0.00329				2.18232	3.3294e-06	2.18179	7.9441e-06	2.07218	0.00126	1.93575	0.00396
2.77528	1.4742e-07	0		2.73573	-1.7756e-07	0		2.07971	2.07e-07	0				2.08596	-0.0003679		2.07579	0.00126				2.05076	-1.2288e-05	2.08596	-0.0003679	2.03575	-0.00037664	2.1672	-0.00375				2.1857	3.4237e-06	2.18575	7.84e-06	2.07579	0.00126	1.96558	2.3579e-06
2.78074	-1.8316e-07	0		2.75002	1.4942e-07	0		2.09126	-3.7806e-07	0				2.12084	1.734e-07		2.08075	0.00126				2.05575	-1.1906e-05	2.12084	1.734e-07	2.04075	-0.00041444	2.17075	-0.00397				2.1907	3.6653e-06	2.19075	8.1135e-06	2.08075	0.00126	1.97075	1.6785e-06
2.79088	1.9966e-07	0		2.75572	-1.7444e-07	0		2.09992	2.1686e-07	0				2.13473	2.3004e-07		2.08593	0.00126				2.06135	-1.1848e-05	2.13473	2.3004e-07	2.04601	-0.00045352	2.1757	-0.00425				2.19727	3.329e-06	2.19734	7.5983e-06	2.08593	0.00126	1.97596	1.3336e-06
2.80628	-1.3764e-07	0		2.77097	1.2318e-07	0		2.11002	-2.261e-07	0				2.16048	-0.00025292		2.11334	-2.481e-06				2.06575	-1.2232e-05	2.16048	-0.00025292	2.05071	-0.00048868	2.18092	-0.00452				2.20074	3.1553e-06	2.20074	7.3865e-06	2.11334	2.481e-06	1.98084	1.241e-06
2.81074	1.7768e-07	0		2.77592	-1.7114e-07	0		2.12149	2.4978e-07	0				2.16575	-0.000268		2.1157	-2.0451e-06				2.07071	-1.294e-05	2.16575	-0.000268	2.05574	-0.00052426	2.18571	-0.00474				2.20575	3.3985e-06	2.20573	7.75e-06	2.1157	2.0451e-06	1.98575	1.0768e-06
2.82557	-1.626e-07	0		2.79004	1.5328e-07	0		2.12971	-2.1098e-07	0				2.17075	-0.00028134		2.12134	-1.4613e-06				2.07684	-1.2436e-05	2.17075	-0.00028134	2.06155	-0.00056718	2.19071	-0.00494				2.21088	3.6343e-06	2.21225	7.5615e-06	2.12134	1.4613e-06	2.00579	0.00213
2.83071	1.7262e-07	0		2.79576	-1.7654e-07	0		2.14045	2.1974e-07	0				2.17587	-0.00029376		2.12575	-1.2541e-06				2.08071	-1.2286e-05	2.17587	-0.00029376	2.06575	-0.0005981	2.19592	-0.00514				2.2157	3.341e-06	2.21575	7.4115e-06	2.12575	1.2541e-06	2.01081	0.0027
2.84519	-1.8898e-07	0		2.81069	9.096e-08	0		2.15062	-1.8538e-07	0				2.18075	-0.00030552		2.13075	-1.1734e-06				2.08575	-1.3118e-05	2.18075	-0.00030552	2.07074	-0.00063268	2.20075	-0.0053				2.22074	3.1032e-06	2.2207	7.1737e-06	2.13075	1.1734e-06	2.01575	0.00306
2.85172	1.9384e-07	0		2.81577	-1.7612e-07	0		2.1597	2.0154e-07	0				2.18575	-0.0003166		2.13576	-1.0268e-06				2.12059	2.5626e-07	2.18575	-0.0003166	2.07708	-0.00067598	2.20571	-0.00545				2.22594	3.366e-06	2.22584	7.4884e-06	2.13576	1.0268e-06	2.02075	0.0033
2.86482	-1.6328e-07	0		2.82978	1.4774e-07	0		2.17141	-3.2048e-07	0				2.19075	-0.00032792		2.15639	0.0004318				2.13503	3.408e-08	2.19075	-0.00032792	2.08071	-0.00070068	2.21075	-0.00559				2.23075	3.568e-06	2.23071	7.7195e-06	2.15639	0.0004318	2.02596	0.00348
2.87071	1.7332e-07	0		2.83576	-1.7598e-07	0		2.17996	2.0966e-07	0				2.19575	-0.00033762		2.16075	0.00060414				2.16116	-1.2898e-05	2.19575	-0.00033762	2.08574	-0.00073386	2.21594	-0.00573				2.2357	3.2858e-06	2.23574	7.392e-06	2.16075	0.00060414	2.03074	0.00359
2.88498	-1.2392e-07	0		2.85076	1.1946e-07	0		2.18972	-2.1464e-07	0				2.2007	-0.00034726		2.16634	0.00079126				2.16575	-1.3364e-05	2.2007	-0.00034726	2.11895	8.158e-08	2.22071	-0.00584				2.27573	6.404e-08	2.26753	2.312e-08	2.16634	0.00079126	2.03569	0.00369
2.89071	1.7364e-07	0		2.85705	-1.441e-07	0		2.20094	2.4014e-07	0				2.20571	-0.00035682		2.17075	0.00090628				2.17071	-1.3028e-05	2.20571	-0.00035682	2.12572	-1.8432e-07	2.22571	-0.00596				2.28075	1.878e-07	2.27074	1.3636e-07	2.17075	0.00090628	2.04158	0.00377
2.90139	-2.3288e-07	0		2.86994	1.252e-07	0		2.20976	-2.1126e-07	0				2.21095	-0.0003666		2.1757	0.001				2.17575	-1.2546e-05	2.21095	-0.0003666	2.13076	1.5544e-07	2.23085	-0.00607				2.29883	4.3362e-06	2.2757	1.5942e-07	2.1757	0.001	2.0457	0.0038
2.91579	1.4768e-07	0		2.87577	-1.731e-07	0		2.21976	2.0822e-07	0				2.2157	-0.00037608		2.18194	0.00109				2.18074	-1.1892e-05	2.2157	-0.00037608	2.13575	2.809e-07	2.23575	-0.00617				2.30726	3.6601e-06	2.28074	3.7542e-07	2.18194	0.00109	2.0507	0.00384
2.92075	-1.7664e-07	0		2.89058	1.2092e-07	0		2.22976	-2.143e-07	0				2.2207	-0.00038546		2.18575	0.00113				2.18656	-1.2728e-05	2.2207	-0.00038546	2.15984	-0.0002135	2.26973	6.17e-08				2.3107	3.7682e-06	2.28569	4.682e-08	2.18575	0.00113	2.05691	0.00387
2.93149	2.1406e-07	0		2.89576	-1.722e-07	0		2.2397	2.0444e-07	0				2.22601	-0.0003957		2.20397	0.00122				2.19075	-1.2692e-05	2.22601	-0.0003957	2.16575	-0.0002622	2.27701	2.861e-07				2.31569	3.5331e-06	2.31294	8.9545e-06	2.20397	0.00122	2.0607	0.00387
2.9462	-1.3876e-07	0		2.90625	1.7748e-07	0		2.24998	-2.2082e-07	0				2.23075	-0.0004045		2.21091	0.00123				2.19575	-1.2476e-05	2.23075	-0.0004045	2.17095	-0.00030264	2.28071	8.638e-08				2.32227	3.3918e-06	2.31574	8.4885e-06	2.21091	0.00123	2.06573	0.00388
2.95074	1.7248e-07	0		2.91071	4.686e-08	0		2.26099	2.3992e-07	0				2.2357	-0.00041412		2.21576	0.00124				2.20183	-1.1754e-05	2.2357	-0.00041412	2.17571	-0.00034068	2.28575	-1.1246e-07				2.32575	3.4633e-06	2.32235	8.416e-06	2.21576	0.00124	2.07223	0.00388
2.96492	-2.0004e-07	0		2.91575	-1.754e-07	0		2.26971	-2.1098e-07	0				2.26972	-1.684e-08		2.22074	0.00124				2.20576	-1.2116e-05	2.26972	-1.684e-08	2.18074	-0.0003812	2.30911	-0.00338				2.33075	3.6507e-06	2.32574	8.3684e-06	2.22074	0.00124	2.07587	0.00388
2.97075	1.7596e-07	0		2.92976	1.4504e-07	0		2.27681	1.427e-07	0				2.27571	2.7434e-07		2.22594	0.00124				2.21071	-1.2388e-05	2.27571	2.7434e-07	2.18649	-0.00042642	2.31574	-0.00392				2.33593	3.346e-06	2.33074	8.2761e-06	2.22594	0.00124	2.08075	0.00388
2.9808	-2.0662e-07	0		2.9359	-1.7886e-07	0		2.28075	1.6938e-07	0				2.28075	1.6514e-07		2.23076	0.00124				2.21719	-1.2234e-05	2.28075	1.6514e-07	2.19075	-0.00045674	2.32092	-0.00428				2.34084	3.1162e-06	2.33726	7.6037e-06	2.23076	0.00124	2.08588	0.00387
2.99476	1.6622e-07	0		2.951	5.79e-08	0		2.28976	-2.0734e-07	0				2.30147	-0.00022896		2.23574	0.00124				2.22075	-1.2396e-05	2.30147	-0.00022896	2.19574	-0.0004962	2.32576	-0.00457				2.34569	3.3798e-06	2.34075	7.191e-06	2.23574	0.00124	2.11324	2.3438e-06
3.0007	-1.7074e-07	0		2.95576	-1.6932e-07	0		2.29967	1.9894e-07	0				2.30593	-0.00025422		2.26548	-1.9479e-06				2.22575	-1.2762e-05	2.30593	-0.00025422	2.20185	-0.00054388	2.33074	-0.00484				2.35092	3.6093e-06	2.34574	7.5958e-06	2.26548	1.9479e-06	2.11574	2.1532e-06
3.01146	1.975e-07	0		2.96991	1.5406e-07	0		2.31136	-3.7808e-07	0				2.31074	-0.00027378		2.27076	-1.6351e-06				2.23086	-1.2552e-05	2.31074	-0.00027378	2.20575	-0.0005732	2.33575	-0.00508				2.35571	3.3191e-06	2.35093	7.868e-06	2.27076	1.6351e-06	2.12075	1.8129e-06
3.02524	-1.78e-07	0		2.97576	-1.689e-07	0		2.31971	2.0002e-07	0				2.31574	-0.0002933		2.27575	-1.3453e-06				2.2358	-1.2128e-05	2.31574	-0.0002933	2.21074	-0.0006103	2.34093	-0.00531				2.36075	3.0838e-06	2.35575	7.0885e-06	2.27575	1.3453e-06	2.12571	1.4719e-06
3.03071	1.6758e-07	0		2.98632	1.8114e-07	0		2.32978	-2.1004e-07	0				2.32088	-0.00031144		2.28078	-1.0406e-06				2.27108	-1.5346e-07	2.32088	-0.00031144	2.21714	-0.0006574	2.34571	-0.00549				2.36575	3.3578e-06	2.36075	6.6887e-06	2.28078	1.0406e-06	2.13071	1.077e-06
3.04122	-2.3102e-07	0		2.9907	5.372e-08	0		2.34114	3.2136e-07	0				2.32575	-0.00032684		2.30102	0.00019504				2.28157	3.106e-07	2.32575	-0.00032684	2.2209	-0.0006855	2.35071	-0.00567				2.37075	3.5425e-06	2.36591	7.1106e-06	2.30102	0.00019504	2.15182	0.00071126
3.05633	1.3128e-07	0		2.99589	-1.7824e-07	0		2.34983	-2.1068e-07	0				2.33075	-0.00034162		2.30694	0.0004097				2.29915	-1.1874e-05	2.33075	-0.00034162	2.22571	-0.00072042	2.35598	-0.00583				2.3757	3.2625e-06	2.37075	7.2771e-06	2.30694	0.0004097	2.16907	0.00293
3.0607	-1.6532e-07	0		3.02282	-1.414e-05	2		2.35971	2.0066e-07	0				2.33596	-0.000355		2.31076	0.00055686				2.30571	-1.2182e-05	2.33596	-0.000355	2.23086	-0.00075528	2.36075	-0.00596				2.38075	3.0766e-06	2.37575	6.8661e-06	2.31076	0.00055686	2.1757	0.00324
3.07556	1.6464e-07	0		3.02572	-1.7078e-05	2		2.37079	-1.9956e-07	0				2.3407	-0.00036774		2.31571	0.00072732				2.31145	-1.2846e-05	2.3407	-0.00036774	2.236	-0.00079004	2.36571	-0.0061				2.38593	3.3293e-06	2.38071	6.548e-06	2.31571	0.00072732	2.18187	0.00343
3.08075	-1.7098e-07	0		3.03076	-2.3032e-05	2		2.3797	1.995e-07	0				2.34574	-0.00038072		2.32222	0.00089826				2.31575	-1.1408e-05	2.34574	-0.00038072	2.27673	2.3122e-07	2.37087	-0.00622				2.42359	1.4968e-07	2.38575	6.9575e-06	2.32222	0.00089826	2.1857	0.00351
3.09511	1.629e-07	0		3.03572	-2.9232e-05	2		2.39031	-2.3454e-07	0				2.35101	-0.00039238		2.32575	0.0009679				2.32074	-1.219e-05	2.35101	-0.00039238	2.28482	-1.7928e-07	2.37571	-0.00634				2.43469	1.224e-08	2.4167	2.134e-07	2.32575	0.0009679	2.1907	0.0036
3.10141	-1.9032e-07	0		3.04071	-3.5348e-05	2		2.40136	3.479e-07	0				2.35571	-0.0004025		2.33069	0.00104				2.32685	-1.2566e-05	2.35571	-0.0004025	2.3116	-0.00026898	2.38071	-0.00644				2.46617	3.4879e-06	2.42074	3.9252e-07	2.33069	0.00104	2.19722	0.00367
3.11483	1.5378e-07	0		3.04585	-4.1976e-05	2		2.40976	-2.0748e-07	0				2.36071	-0.00041366		2.33588	0.0011				2.33072	-1.2536e-05	2.36071	-0.00041366	2.31571	-0.00030618	2.38664	-0.00656				2.47074	3.6465e-06	2.42569	6.326e-08	2.33588	0.0011	2.2007	0.0037
3.12071	-1.6572e-07	0		3.05075	-4.901e-05	2		2.42132	3.4428e-07	0				2.36655	-0.00042728		2.34074	0.00114				2.33575	-1.229e-05	2.36655	-0.00042728	2.32071	-0.00035076	2.41938	1.8736e-07				2.47595	3.3444e-06	2.43153	2.4918e-07	2.34074	0.00114	2.20573	0.00374
3.13495	1.6332e-07	0		3.05576	-5.6956e-05	2		2.42984	-2.06e-07	0				2.37071	-0.00043684		2.35807	0.0012				2.34218	-1.1428e-05	2.37071	-0.00043684	2.32708	-0.00040202	2.43518	2.2752e-07				2.48075	3.0933e-06	2.43571	1.628e-07	2.35807	0.0012	2.21091	0.00376
3.14071	-1.6558e-07	0		3.06076	-6.4516e-05	2		2.43972	1.976e-07	0				2.37575	-0.00044764		2.3607	0.00121				2.34575	-1.1834e-05	2.37575	-0.00044764	2.33071	-0.0004324	2.45799	-0.00352				2.48574	3.3459e-06	2.46594	8.777e-06	2.3607	0.00121	2.21571	0.00377
3.15142	2.1028e-07	0		3.06577	-7.24e-05	2		2.45068	-2.3128e-07	0				2.38212	-0.00046242		2.3657	0.00121				2.35071	-1.2166e-05	2.38212	-0.00046242	2.3357	-0.00047462	2.46071	-0.00378				2.49074	3.5441e-06	2.47074	8.7753e-06	2.3657	0.00121	2.22074	0.00378
3.16581	-1.6698e-07	0		3.07075	-8.0634e-05	2		2.45971	1.9632e-07	0				2.38575	-0.00047062		2.3707	0.00122				2.35585	-1.2136e-05	2.38575	-0.00047062	2.34215	-0.00052692	2.46575	-0.0042				2.49634	3.2586e-06	2.47583	8.2106e-06	2.3707	0.00122	2.2259	0.00379
3.17074	1.6608e-07	0		3.07626	-9.0292e-05	2		2.46997	-2.1992e-07	0				2.42136	1.561e-07		2.37574	0.00122				2.36085	-1.2638e-05	2.42136	1.561e-07	2.34575	-0.00055646	2.47075	-0.00456				2.50074	3.046e-06	2.48098	7.6239e-06	2.37574	0.00122	2.23087	0.00378
3.18125	-2.3752e-07	0		3.08075	-9.7952e-05	2		2.48124	2.8328e-07	0				2.43091	-1.0314e-07		2.3807	0.00122				2.36575	-1.3294e-05	2.43091	-1.0314e-07	2.35074	-0.00059602	2.47574	-0.00488				2.5057	3.301e-06	2.48574	7.8332e-06	2.3807	0.00122	2.23575	0.00378
3.19621	1.2298e-07	0		3.08572	-0.000106526	0		2.48976	-2.0394e-07	0				2.43571	2.4742e-07		2.38596	0.00122				2.37085	-1.307e-05	2.43571	2.4742e-07	2.35588	-0.00063708	2.48096	-0.00517				2.51088	3.5082e-06	2.49095	7.8739e-06	2.38596	0.00122	2.26578	2.237e-06
3.20074	-1.6668e-07	0		3.09444	-0.0001231	0		2.49998	2.049e-07	0				2.46168	-0.00030192		2.41509	-2.0053e-06				2.37576	-1.2816e-05	2.46168	-0.00030192	2.36076	-0.00067422	2.48575	-0.00541				2.5157	3.2158e-06	2.49575	7.5946e-06	2.41509	2.0053e-06	2.27074	1.6297e-06
3.21497	1.64e-07	0		3.10955	3.9602e-07	0		2.51099	-2.0038e-07	0				2.46574	-0.0003209		2.42075	-1.4997e-06				2.38071	-1.2782e-05	2.46574	-0.0003209	2.36571	-0.00071154	2.49075	-0.00564				2.5207	3.0252e-06	2.5007	7.0523e-06	2.42075	1.4997e-06	2.27579	1.3174e-06
3.22071	-1.6514e-07	0		3.12499	2.2376e-07	0		2.5197	1.9536e-07	0				2.47075	-0.00034018		2.4257	-1.2425e-06				2.38575	-1.3502e-05	2.47075	-0.00034018	2.37099	-0.00075116	2.4961	-0.00586				2.52613	3.2916e-06	2.50575	7.4284e-06	2.4257	1.2425e-06	2.28075	1.2158e-06
3.23068	1.7424e-07	0		3.13075	1.2182e-07	0		2.53085	-2.2468e-07	0				2.47594	-0.00035822		2.4322	-1.2539e-06				2.4193	2.328e-07	2.47594	-0.00035822	2.37571	-0.00078516	2.50076	-0.00603				2.53075	3.4913e-06	2.511	7.8294e-06	2.4322	1.2539e-06	2.28574	1.0225e-06
3.24474	-1.6082e-07	0		3.13599	-1.3556e-07	0		2.53988	2.046e-07	0				2.48071	-0.00037312		2.43575	-1.0077e-06				2.43603	1.1804e-07	2.48071	-0.00037312	2.38071	-0.00082036	2.50575	-0.00619				2.5357	3.2201e-06	2.5157	7.1756e-06	2.43575	1.0077e-06	2.30651	0.0021
3.25075	1.6804e-07	0		3.14967	2.3334e-07	0		2.54971	-1.9972e-07	0				2.48574	-0.00038856		2.45784	0.00045182				2.46189	-1.185e-05	2.48574	-0.00038856	2.38575	-0.00085574	2.51165	-0.00636				2.57565	5.4e-08	2.52075	6.7675e-06	2.45784	0.00045182	2.31074	0.00255
3.26123	-2.2336e-07	0		3.15577	-1.3792e-07	0		2.56135	2.9728e-07	0				2.49153	-0.00040542		2.46092	0.00056596				2.46715	-1.2836e-05	2.49153	-0.00040542	2.41941	7.678e-08	2.51571	-0.00647				2.58074	1.7498e-07	2.52575	7.3608e-06	2.46092	0.00056596	2.3157	0.00291
3.27521	1.6618e-07	0		3.17119	1.5082e-07	0		2.5697	-1.991e-07	0				2.49574	-0.00041618		2.46575	0.00072434				2.47075	-1.2296e-05	2.49574	-0.00041618	2.42572	-1.563e-07	2.52071	-0.00659				2.60029	3.993e-06	2.53071	7.462e-06	2.46575	0.00072434	2.32221	0.0032
3.2807	-1.6408e-07	0		3.17572	-1.4538e-07	0		2.57971	1.9456e-07	0				2.50073	-0.00042876		2.47075	0.00085434				2.47571	-1.305e-05	2.50073	-0.00042876	2.43601	2.8434e-07	2.52701	-0.00673				2.60575	3.6256e-06	2.53575	6.7629e-06	2.47075	0.00085434	2.32575	0.00331
3.29122	2.0404e-07	0		3.18996	1.8296e-07	0		2.59129	-3.113e-07	0				2.50712	-0.0004445		2.47592	0.00095688				2.48089	-1.2468e-05	2.50712	-0.0004445	2.46012	-0.00029298	2.53075	-0.00681				2.61074	3.663e-06	2.56619	6.47e-08	2.47592	0.00095688	2.33069	0.00342
3.30638	-1.3626e-07	0		3.19576	-1.5388e-07	0		2.59967	1.8896e-07	0				2.51075	-0.00045276		2.48071	0.00103				2.4858	-1.2244e-05	2.51075	-0.00045276	2.46719	-0.0003648	2.53574	-0.00691				2.6157	3.4021e-06	2.57213	2.07e-08	2.48071	0.00103	2.33588	0.00352
3.3107	1.5772e-07	0		3.21043	1.7454e-07	0		2.60979	-2.0244e-07	0				2.51569	-0.00046544		2.48571	0.00108				2.49074	-1.2282e-05	2.51569	-0.00046544	2.47074	-0.00039646	2.57653	2.9906e-07				2.62084	3.1318e-06	2.57575	1.7534e-07	2.48571	0.00108	2.34071	0.00358
3.32565	-1.7358e-07	0		3.21696	-2.0008e-07	0		2.62151	3.2336e-07	0				2.52158	-0.00048194		2.49071	0.00112				2.49598	-1.318e-05	2.52158	-0.00048194	2.47574	-0.00044138	2.5807	9.62e-08				2.6257	3.3804e-06	2.58074	4.2998e-07	2.49071	0.00112	2.3457	0.00363
3.33075	1.611e-07	0		3.22983	1.662e-07	0		2.62966	-1.9654e-07	0				2.52575	-0.00049182		2.49597	0.00115				2.50084	-1.2216e-05	2.52575	-0.00049182	2.48086	-0.00048656	2.58574	-9.42e-08				2.6307	3.5527e-06	2.60051	4.6515e-06	2.49597	0.00115	2.35094	0.00367
3.3452	-1.912e-07	0		3.23573	-1.633e-07	0		2.6405	2.1414e-07	0				2.5307	-0.00050388		2.51258	0.00119				2.50575	-1.2686e-05	2.5307	-0.00050388	2.48575	-0.00052932	2.6077	-0.00369				2.63571	3.308e-06	2.60575	9.7878e-06	2.51258	0.00119	2.35575	0.00369
3.35145	1.9084e-07	0		3.25005	1.4958e-07	0		2.64976	-1.9838e-07	0				2.53585	-0.00051592		2.51575	0.00119				2.51071	-1.2716e-05	2.53585	-0.00051592	2.49071	-0.00057012	2.61075	-0.004				2.64075	3.0795e-06	2.61075	9.2763e-06	2.51575	0.00119	2.36074	0.0037
3.3648	-1.5572e-07	0		3.25576	-1.6336e-07	0		2.65972	1.9194e-07	0				2.57182	2.506e-08		2.52074	0.00119				2.51576	-1.2452e-05	2.57182	2.506e-08	2.49585	-0.00061328	2.6157	-0.00444				2.64574	3.3354e-06	2.61592	8.3128e-06	2.52074	0.00119	2.36574	0.00371
3.37088	1.767e-07	0		3.27103	1.5678e-07	0		2.67133	-3.0916e-07	0				2.57574	2.6868e-07		2.52576	0.0012				2.52075	-1.2118e-05	2.57574	2.6868e-07	2.50075	-0.0006547	2.62089	-0.00482				2.65093	3.56e-06	2.62071	7.669e-06	2.52576	0.0012	2.37075	0.00372
3.38499	-1.726e-07	0		3.27572	-1.6702e-07	0		2.67982	1.9764e-07	0				2.58069	1.6492e-07		2.53071	0.0012				2.52571	-1.2616e-05	2.58069	1.6492e-07	2.50574	-0.00069456	2.62575	-0.00515				2.65571	3.2702e-06	2.62574	8.0429e-06	2.53071	0.0012	2.3757	0.00372
3.39075	1.6198e-07	0		3.29074	1.7072e-07	0		2.68971	-1.9658e-07	0				2.60693	-0.00024922		2.53574	0.0012				2.53075	-1.2588e-05	2.60693	-0.00024922	2.51071	-0.00073434	2.63074	-0.00545				2.66075	3.0525e-06	2.63074	8.1932e-06	2.53574	0.0012	2.38075	0.00372
3.40137	-2.2868e-07	0		3.29596	-1.5856e-07	0		2.70098	2.3254e-07	0				2.61074	-0.0002802		2.56434	-1.9698e-06				2.53575	-1.2216e-05	2.61074	-0.0002802	2.51576	-0.0007742	2.63665	-0.00577				2.66671	3.3123e-06	2.63571	7.5221e-06	2.56434	1.9698e-06	2.38575	0.00371
3.41592	1.3318e-07	0		3.31238	1.2122e-07	0		2.70976	-1.9846e-07	0				2.61668	-0.0003144		2.57218	-1.682e-06				2.57082	-1.3856e-07	2.61668	-0.0003144	2.52075	-0.00081232	2.64071	-0.00597				2.6707	3.4792e-06	2.64074	6.8926e-06	2.57218	1.682e-06	2.4151	2.1171e-06
3.42075	-1.6568e-07	0		3.31577	-1.6384e-07	0		2.71993	2.0232e-07	0				2.6207	-0.00033652		2.57575	-1.3164e-06				2.57684	1.5874e-07	2.6207	-0.00033652	2.52571	-0.00084882	2.64574	-0.00618				2.67575	3.2294e-06	2.6457	7.3341e-06	2.57575	1.3164e-06	2.42071	1.7608e-06
3.43153	2.0156e-07	0		3.32987	1.8066e-07	0		2.73126	-2.8122e-07	0				2.62574	-0.00036184		2.58074	-1.0155e-06				2.58092	2.5066e-07	2.62574	-0.00036184	2.53076	-0.00088574	2.65205	-0.0064				2.68207	3.1413e-06	2.65075	7.8216e-06	2.58074	1.0155e-06	2.42574	1.3996e-06
3.44636	-1.196e-07	0		3.33576	-1.7602e-07	0		2.73972	1.8798e-07	0				2.63214	-0.00038856		2.59943	0.000186				2.60279	-1.3184e-05	2.63214	-0.00038856	2.53571	-0.00092104	2.65571	-0.00652				2.68575	3.3134e-06	2.6557	7.1589e-06	2.59943	0.000186	2.43219	9.751e-07
3.45075	1.5654e-07	0		3.35101	1.5554e-07	0		2.74992	-2.1004e-07	0				2.63574	-0.0004027		2.60571	0.00039584				2.60589	-1.3894e-05	2.63574	-0.0004027	2.5783	3.9918e-07	2.6607	-0.00667				2.72058	1.97e-07	2.6607	6.8781e-06	2.60571	0.00039584	2.45197	0.00066362
3.46493	-1.7192e-07	0		3.35713	-2.0182e-07	0		2.76104	2.0954e-07	0				2.6407	-0.00042028		2.61069	0.00057508				2.61076	-1.331e-05	2.6407	-0.00042028	2.60186	-0.00022298	2.66725	-0.00684				2.73619	6.24e-08	2.66629	7.0451e-06	2.61069	0.00057508	2.47011	0.00284
3.47075	1.6058e-07	0		3.3709	1.2658e-07	0		2.76975	-1.9602e-07	0				2.6466	-0.0004398		2.61575	0.00073226				2.61571	-1.304e-05	2.6466	-0.0004398	2.60588	-0.00030354	2.67075	-0.00693				2.766	3.3743e-06	2.67074	7.1291e-06	2.61575	0.00073226	2.47599	0.0031
3.48542	-2.0182e-07	0		3.37577	-1.7752e-07	0		2.78079	2.1458e-07	0				2.65075	-0.00045312		2.62075	0.00085458				2.62085	-1.2754e-05	2.65075	-0.00045312	2.61071	-0.00036952	2.67575	-0.00704				2.77074	3.5365e-06	2.67574	6.5894e-06	2.62075	0.00085458	2.48075	0.00324
3.49202	1.9954e-07	0		3.39085	1.4612e-07	0		2.78988	-2.01e-07	0				2.65573	-0.0004691		2.62574	0.00094748				2.62571	-1.3038e-05	2.65573	-0.0004691	2.61575	-0.00042668	2.68088	-0.00715				2.77586	3.242e-06	2.6815	6.5784e-06	2.62574	0.00094748	2.48575	0.00335
3.50487	-1.35e-07	0		3.39572	-1.9206e-07	0		2.79976	1.8938e-07	0				2.66084	-0.00048388		2.63075	0.00102				2.6307	-1.3578e-05	2.66084	-0.00048388	2.621	-0.00048006	2.68571	-0.00724				2.78074	3.057e-06	2.68571	6.7617e-06	2.63075	0.00102	2.4907	0.00344
3.51071	1.5914e-07	0		3.4111	1.5698e-07	0		2.81135	-2.907e-07	0				2.66571	-0.00049754		2.63583	0.00107				2.63576	-1.3236e-05	2.66571	-0.00049754	2.62576	-0.00052602	2.72016	1.538e-07				2.7857	3.299e-06	2.71699	2.4088e-07	2.63583	0.00107	2.49571	0.0035
3.5253	-1.7092e-07	0		3.41572	-1.9582e-07	0		2.81971	1.847e-07	0				2.67075	-0.00051124		2.64075	0.0011				2.64072	-1.2702e-05	2.67075	-0.00051124	2.6307	-0.00057074	2.73561	2.1952e-07				2.79151	3.473e-06	2.72074	5.2528e-07	2.64075	0.0011	2.5007	0.00355
3.53075	1.5946e-07	0		3.43084	1.3582e-07	0		2.82987	-2.0196e-07	0				2.67591	-0.00052528		2.64574	0.00113				2.64575	-1.3148e-05	2.67591	-0.00052528	2.63571	-0.0006162	2.7578	-0.00388				2.79574	3.2052e-06	2.73674	2.0146e-07	2.64574	0.00113	2.50574	0.00358
3.54119	-2.21e-07	0		3.43598	-1.6184e-07	0		2.84114	2.363e-07	0				2.68075	-0.00053872		2.651	0.00115				2.65075	-1.281e-05	2.68075	-0.00053872	2.64072	-0.00066082	2.76145	-0.00427				2.80069	3.0139e-06	2.76555	8.3442e-06	2.651	0.00115	2.51086	0.0036
3.55641	1.2166e-07	0		3.45229	8.512e-08	0		2.84991	-2.0082e-07	0				2.68574	-0.00055284		2.66882	0.00117				2.65571	-1.2664e-05	2.68574	-0.00055284	2.64575	-0.00070574	2.76575	-0.00466				2.80706	3.2984e-06	2.77074	8.3117e-06	2.66882	0.00117	2.51574	0.00362
3.56074	-1.5752e-07	0		3.45576	-1.8892e-07	0		2.85997	2.0232e-07	0				2.72058	2.2488e-07		2.67075	0.00117				2.66075	-1.2996e-05	2.72058	2.2488e-07	2.65071	-0.00074774	2.77075	-0.00505				2.81074	3.4416e-06	2.77594	7.6171e-06	2.67075	0.00117	2.5207	0.00363
3.57556	1.5384e-07	0		3.47095	1.5266e-07	0		2.87111	-2.1762e-07	0				2.72997	-1.4716e-07		2.67569	0.00118				2.66575	-1.2868e-05	2.72997	-1.4716e-07	2.65572	-0.0007893	2.77708	-0.00551				2.81569	3.1904e-06	2.7807	7.1992e-06	2.67569	0.00118	2.52579	0.00364
3.58071	-1.581e-07	0		3.47576	-1.9366e-07	0		2.87976	1.8454e-07	0				2.7357	2.4712e-07		2.68186	0.00118				2.671	-1.3336e-05	2.7357	2.4712e-07	2.66075	-0.00083132	2.78071	-0.00573				2.82162	3.0827e-06	2.78569	7.5735e-06	2.68186	0.00118	2.53075	0.00364
3.59517	1.8462e-07	0		3.49112	1.4704e-07	0		2.89023	-2.175e-07	0				2.76009	-0.00033142		2.68571	0.00118				2.67571	-1.3148e-05	2.76009	-0.00033142	2.66571	-0.00087212	2.78575	-0.00601				2.82571	3.2372e-06	2.79101	7.4473e-06	2.68571	0.00118	2.53575	0.00363
3.60165	-1.8952e-07	0		3.49588	-1.7744e-07	0		2.90137	2.4406e-07	0				2.76574	-0.00036754		2.71608	-1.9358e-06				2.68074	-1.3242e-05	2.76574	-0.00036754	2.67095	-0.00091318	2.7922	-0.00632				2.8307	3.4115e-06	2.79575	7.1558e-06	2.71608	1.9358e-06	2.56325	2.6362e-06
3.61484	1.4208e-07	0		3.51088	1.2608e-07	0		2.9097	-1.846e-07	0				2.77158	-0.00039842		2.72075	-1.4644e-06				2.68625	-1.2728e-05	2.77158	-0.00039842	2.67575	-0.00094894	2.79575	-0.00647				2.83592	3.1579e-06	2.80071	6.7659e-06	2.72075	1.4644e-06	2.56575	2.1606e-06
3.62075	-1.6238e-07	0		3.51577	-2.0296e-07	0		2.92118	2.1826e-07	0				2.77571	-0.00041714		2.72593	-1.2248e-06				2.72153	2.6532e-07	2.77571	-0.00041714	2.6807	-0.00098632	2.80075	-0.00666				2.86479	6.616e-08	2.80648	7.1879e-06	2.72593	1.2248e-06	2.57217	1.4507e-06
3.63502	1.6248e-07	0		3.53097	1.3778e-07	0		2.93021	-2.0568e-07	0				2.7807	-0.0004366		2.73075	-1.1589e-06				2.73505	8.18e-09	2.7807	-0.0004366	2.68658	-0.00103	2.80593	-0.00683				2.87075	9.158e-08	2.81075	7.4814e-06	2.73075	1.1589e-06	2.57575	1.298e-06
3.64075	-1.6136e-07	0		3.53573	-2.0986e-07	0		2.93976	1.8142e-07	0				2.78584	-0.00045712		2.75133	0.0001818				2.76191	-1.3252e-05	2.78584	-0.00045712	2.7288	-3.986e-08	2.81071	-0.00698				2.88632	8.424e-08	2.81575	6.8748e-06	2.75133	0.0001818	2.58074	1.1707e-06
3.65137	2.111e-07	0		3.55115	1.4224e-07	0		2.95093	-2.2756e-07	0				2.79071	-0.00047456		2.75574	0.00031998				2.76571	-1.2566e-05	2.79071	-0.00047456	2.73589	2.493e-07	2.81575	-0.00711				2.91435	3.3568e-06	2.82216	6.6928e-06	2.75574	0.00031998	2.58592	9.594e-07
3.66581	-1.6272e-07	0		3.55572	-2.1052e-07	0		2.9597	1.7378e-07	0				2.79574	-0.00049104		2.76071	0.00049314				2.77075	-1.2598e-05	2.79574	-0.00049104	2.76019	-0.00039386	2.82096	-0.00724				2.92079	3.0719e-06	2.82575	6.723e-06	2.76071	0.00049314	2.60456	0.00172
3.6707	1.5436e-07	0		3.57105	1.4052e-07	0		2.96976	-1.8692e-07	0				2.80094	-0.000507		2.76575	0.00065872				2.77575	-1.3072e-05	2.80094	-0.000507	2.76576	-0.00046224	2.82576	-0.00735				2.92575	3.3202e-06	2.83075	7.0012e-06	2.76575	0.00065872	2.6107	0.00241
3.68153	-2.1802e-07	0		3.57615	-1.5952e-07	0		2.98121	2.1744e-07	0				2.80571	-0.00052004		2.77075	0.00079224				2.78086	-1.2204e-05	2.80571	-0.00052004	2.77071	-0.00051518	2.83071	-0.00745				2.93207	3.3896e-06	2.83655	6.3469e-06	2.77075	0.00079224	2.61574	0.00276
3.69629	1.0728e-07	0		3.59187	4.25e-08	0		2.98976	-1.8574e-07	0				2.81075	-0.00053596		2.77575	0.00089238				2.78575	-1.2744e-05	2.81075	-0.00053596	2.77571	-0.00056584	2.83575	-0.00755				2.93575	3.2513e-06	2.86598	6.99e-08	2.77575	0.00089238	2.62075	0.003
3.70075	-1.5642e-07	0		3.59576	-2.1256e-07	0		2.99998	1.9586e-07	0				2.81575	-0.00054952		2.78071	0.00096852				2.79075	-1.2696e-05	2.81575	-0.00054952	2.78076	-0.00061434	2.87198	8.21e-08				2.94075	3.0313e-06	2.87968	5.5106e-07	2.78071	0.00096852	2.62575	0.00316
3.71494	1.8082e-07	0		3.61107	1.3688e-07	0		3.01103	-2.1138e-07	0				2.82075	-0.0005626		2.78574	0.00103				2.79576	-1.27e-05	2.82075	-0.0005626	2.78576	-0.00066096	2.87575	2.5816e-07				2.94726	3.2957e-06	2.90499	8.884e-06	2.78574	0.00103	2.6307	0.00328
3.72075	-1.5996e-07	0		3.61575	-2.1508e-07	0		3.0197	1.7072e-07	0				2.82575	-0.00057586		2.79139	0.00107				2.80075	-1.2344e-05	2.82575	-0.00057586	2.79071	-0.00070608	2.88074	1.0034e-07				2.95071	3.427e-06	2.91336	8.3661e-06	2.79139	0.00107	2.63595	0.00337
3.73064	1.5864e-07	0		3.63146	1.3124e-07	0		3.0308	-2.2314e-07	0				2.83075	-0.00059022		2.79575	0.0011				2.80575	-1.2888e-05	2.83075	-0.00059022	2.79572	-0.00075126	2.90597	-0.00387				2.95574	3.1766e-06	2.92075	7.5823e-06	2.79575	0.0011	2.64075	0.00343
3.74477	-1.7556e-07	0		3.63601	-1.7552e-07	0		3.03988	1.848e-07	0				2.83595	-0.0006048		2.80075	0.00112				2.8113	-1.3358e-05	2.83595	-0.0006048	2.80076	-0.00079612	2.91075	-0.00515				2.96092	2.9496e-06	2.92574	7.8782e-06	2.80075	0.00112	2.64571	0.00348
3.75075	1.596e-07	0		3.65091	1.3462e-07	0		3.04972	-1.8352e-07	0				2.8714	-1.492e-08		2.80688	0.00114				2.81575	-1.3034e-05	2.8714	-1.492e-08	2.80575	-0.00084014	2.91722	-0.00587				2.96575	3.2199e-06	2.93153	7.7787e-06	2.80688	0.00114	2.65073	0.00351
3.76144	-2.3864e-07	0		3.65577	-2.1426e-07	0		3.06129	2.1968e-07	0				2.87574	2.7274e-07		2.81071	0.00114				2.82075	-1.3172e-05	2.87574	2.7274e-07	2.81128	-0.00088624	2.92075	-0.00613				2.97071	3.4063e-06	2.93574	7.5361e-06	2.81071	0.00114	2.65571	0.00354
3.77534	1.4772e-07	0		3.67171	1.261e-07	0		3.06996	-1.9664e-07	0				2.88208	1.1218e-07		2.8157	0.00115				2.8271	-1.3314e-05	2.88208	1.1218e-07	2.81572	-0.00092304	2.92574	-0.00642				2.97593	3.1552e-06	2.94075	6.9534e-06	2.8157	0.00115	2.66075	0.00355
3.7807	-1.6e-07	0		3.67576	-2.1042e-07	0		3.07967	1.6568e-07	0				2.90706	-0.00026794		2.83233	0.00116				2.83071	-1.326e-05	2.90706	-0.00026794	2.82076	-0.00096386	2.93092	-0.00666				2.98075	2.9567e-06	2.9471	7.3719e-06	2.83233	0.00116	2.66663	0.00357
3.7912	2.016e-07	0		3.69203	1.2106e-07	0		3.09118	-2.3842e-07	0				2.9107	-0.0003056		2.83588	0.00116				2.83574	-1.2796e-05	2.9107	-0.0003056	2.82685	-0.00101	2.93575	-0.00684				2.98575	3.2262e-06	2.95088	7.349e-06	2.83588	0.00116	2.67071	0.00357
3.80643	-1.4368e-07	0		3.69576	-2.0922e-07	0		3.09996	1.8938e-07	0				2.9157	-0.00034534		2.8633	-1.9451e-06				2.87078	-1.367e-07	2.9157	-0.00034534	2.83071	-0.00104	2.94075	-0.00701				3.02564	6.79e-08	2.95574	7.0222e-06	2.8633	1.9451e-06	2.67575	0.00357
3.8107	1.5344e-07	0		3.7103	1.54e-07	0		3.10976	-1.7902e-07	0				2.92074	-0.00038234		2.86574	-1.8816e-06				2.87976	2.1612e-07	2.92074	-0.00038234	2.83575	-0.00108	2.94596	-0.00716				3.03071	9.804e-08	2.96159	6.8542e-06	2.86574	1.8816e-06	2.6819	0.00357
3.82555	-1.8564e-07	0		3.71696	-1.749e-07	0		3.12082	2.0626e-07	0				2.92594	-0.00041624		2.87075	-1.6123e-06				2.89948	-1.1492e-05	2.92594	-0.00041624	2.86888	2.604e-08	2.95072	-0.00728				3.04904	4.0042e-06	2.96571	6.9285e-06	2.87075	1.6123e-06	2.68575	0.00357
3.83071	1.5602e-07	0		3.73217	4.248e-08	0		3.12976	-1.768e-07	0				2.93075	-0.00044348		2.87575	-1.2959e-06				2.90584	-1.1892e-05	2.93075	-0.00044348	2.87598	2.7542e-07	2.95571	-0.0074				3.05731	3.2917e-06	2.97069	7.3346e-06	2.87575	1.2959e-06	2.7159	2.0605e-06
3.84512	-1.9686e-07	0		3.73572	-2.0216e-07	0		3.14029	2.07e-07	0				2.93574	-0.00046724		2.8807	-9.913e-07				2.91071	-1.2062e-05	2.93574	-0.00046724	2.8848	-1.5014e-07	2.96075	-0.00751				3.06075	3.1195e-06	2.97585	6.6669e-06	2.8807	9.913e-07	2.7207	1.7077e-06
3.85167	1.9102e-07	0		3.7508	1.6012e-07	0		3.15137	-2.2028e-07	0				2.94071	-0.00048918		2.90178	0.00019086				2.91571	-1.2134e-05	2.94071	-0.00048918	2.90958	-0.00043826	2.96576	-0.00761				3.0657	3.3195e-06	2.98074	6.3065e-06	2.90178	0.00019086	2.72593	1.3282e-06
3.86477	-1.4914e-07	0		3.75572	-1.9978e-07	0		3.15972	1.6594e-07	0				2.94593	-0.00051088		2.90574	0.0003268				2.92072	-1.1968e-05	2.94593	-0.00051088	2.91571	-0.00052316	2.97071	-0.0077				3.07227	3.3804e-06	2.9857	6.7077e-06	2.90574	0.0003268	2.73079	1.0284e-06
3.87075	1.5754e-07	0		3.77086	1.6034e-07	0		3.17112	-2.283e-07	0				2.9507	-0.00052874		2.91074	0.00050134				2.92596	-1.2206e-05	2.9507	-0.00052874	2.92075	-0.00057964	2.97571	-0.00779				3.07575	3.2168e-06	3.01713	2.4944e-07	2.91074	0.00050134	2.75136	0.00062966
3.88505	-1.7166e-07	0		3.77592	-2.1336e-07	0		3.17999	1.8524e-07	0				2.95574	-0.0005482		2.9164	0.00067756				2.93071	-1.264e-05	2.95574	-0.0005482	2.92575	-0.0006324	2.98089	-0.00788				3.08073	3.0216e-06	3.02074	5.7944e-07	2.9164	0.00067756	2.76987	0.00273
3.89075	1.5498e-07	0		3.79083	1.5262e-07	0		3.18976	-1.732e-07	0				2.96095	-0.00056734		2.92075	0.00078696				2.93652	-1.2202e-05	2.96095	-0.00056734	2.93074	-0.00068266	2.98575	-0.00795				3.08593	3.2578e-06	3.03599	1.8514e-07	2.92075	0.00078696	2.77577	0.00298
3.90096	-1.9526e-07	0		3.79601	-2.048e-07	0		3.20065	2.1884e-07	0				2.96574	-0.00058314		2.92574	0.00088538				2.94075	-1.2364e-05	2.96574	-0.00058314	2.93625	-0.00073504	3.02041	1.3962e-07				3.09071	3.4109e-06	3.06325	7.941e-06	2.92574	0.00088538	2.78074	0.00313
3.9158	1.4512e-07	0		3.80075	-8.53e-08	0		3.20975	-1.7262e-07	0				2.97074	-0.00059746		2.93196	0.00097372				2.94571	-1.223e-05	2.97074	-0.00059746	2.94072	-0.00077762	3.02705	-1.1362e-07				3.0957	3.1767e-06	3.06574	7.9822e-06	2.93196	0.00097372	2.7857	0.00323
3.92074	-1.5742e-07	0		3.80576	2.069e-07	0		3.21971	1.6552e-07	0				2.97618	-0.0006152		2.93571	0.00101				2.9518	-1.2994e-05	2.97618	-0.0006152	2.94575	-0.00082306	3.05533	-0.00414				3.10095	2.961e-06	3.07212	7.7684e-06	2.93571	0.00101	2.79163	0.00332
3.93147	2.0382e-07	0		3.81096	8.81e-08	0		3.23149	-2.4968e-07	0				2.98075	-0.0006269		2.94069	0.00105				2.95575	-1.2562e-05	2.98075	-0.0006269	2.9521	-0.0008788	3.06072	-0.00545				3.10575	3.2173e-06	3.07578	7.5471e-06	2.94069	0.00105	2.79571	0.00337
3.94633	-1.0874e-07	0		3.81572	-1.9278e-07	0		3.23976	1.649e-07	0				2.98575	-0.00064242		2.94722	0.00109				2.96075	-1.2606e-05	2.98575	-0.00064242	2.95575	-0.00091116	3.0657	-0.00601				3.11074	3.3951e-06	3.08074	7.0257e-06	2.94722	0.00109	2.8007	0.00341
3.95075	1.5776e-07	0		3.82071	-7.898e-08	0		3.24993	-1.8754e-07	0				3.01971	3.0686e-07		2.95075	0.0011				2.96716	-1.2628e-05	3.01971	3.0686e-07	2.9607	-0.00095458	3.07101	-0.00641				3.1157	3.1558e-06	3.08661	7.2806e-06	2.95075	0.0011	2.80689	0.00345
3.96497	-1.6634e-07	0		3.82617	1.8974e-07	0		3.26102	2.0218e-07	0				3.03478	2.4098e-07		2.95574	0.00112				2.97075	-1.317e-05	3.03478	2.4098e-07	2.96713	-0.00101	3.07576	-0.00669				3.12075	2.997e-06	3.0907	7.36e-06	2.95574	0.00112	2.81095	0.00347
3.97075	1.5852e-07	0		3.83076	9.62e-08	0		3.26976	-1.7196e-07	0				3.05907	-0.00036344		2.9609	0.00113				2.97574	-1.2818e-05	3.05907	-0.00036344	2.97071	-0.00104	3.08071	-0.00692				3.12574	3.2143e-06	3.09574	6.7008e-06	2.9609	0.00113	2.81575	0.00349
3.98545	-1.8364e-07	0		3.83572	-1.863e-07	0		3.28105	2.109e-07	0				3.0657	-0.00041974		2.96571	0.00113				2.9808	-1.3014e-05	3.0657	-0.00041974	2.97571	-0.00108	3.08575	-0.00713				3.13074	3.3817e-06	3.10085	6.5041e-06	2.96571	0.00113	2.82222	0.0035
3.99205	1.9354e-07	0		3.8507	1.6764e-07	0		3.28989	-1.7428e-07	0				3.07075	-0.00045162		2.97075	0.00114				2.98575	-1.2564e-05	3.07075	-0.00045162	2.98086	-0.00112	3.09078	-0.00729				3.13575	3.1539e-06	3.10574	6.72e-06	2.97075	0.00114	2.82575	0.0035
4.005	-1.4318e-07	0		3.85703	-1.7198e-07	0		3.29971	1.643e-07	0				3.07574	-0.00048018		2.97592	0.00114				3.01876	2.9276e-07	3.07574	-0.00048018	2.98576	-0.00116	3.09575	-0.00744				3.17514	3.036e-08	3.11075	6.9813e-06	2.97592	0.00114	2.83074	0.0035
4.01071	1.5938e-07	0		3.86071	-7.836e-08	0		3.3113	-2.2564e-07	0				3.0807	-0.0005047		2.98075	0.00114				3.02086	2.6366e-07	3.0807	-0.0005047	3.01403	2.6464e-07	3.10075	-0.00757				3.18203	2.0836e-07	3.11595	6.2862e-06	2.98075	0.00114	2.83592	0.0035
4.02526	-1.6076e-07	0		3.86576	1.905e-07	0		3.31972	1.649e-07	0				3.08593	-0.00052772		2.98575	0.00114				3.03613	4.878e-08	3.08593	-0.00052772	3.03126	9.586e-08	3.106	-0.00769				3.20066	3.6717e-06	3.1207	6.1972e-06	2.98575	0.00114	2.86331	2.6054e-06
4.0307	1.5908e-07	0		3.87093	1.0172e-07	0		3.32971	-1.7264e-07	0				3.0907	-0.00054746		3.0164	-1.8675e-06				3.06154	-1.2376e-05	3.0907	-0.00054746	3.03571	2.3742e-07	3.11071	-0.00779				3.20575	3.4394e-06	3.12575	6.4694e-06	3.0164	1.8675e-06	2.8657	2.0977e-06
4.04114	-2.0884e-07	0		3.87577	-1.8748e-07	0		3.34145	2.347e-07	0				3.0957	-0.00056722		3.02074	-1.4289e-06				3.06571	-1.2724e-05	3.0957	-0.00056722	3.06127	-0.0005148	3.11571	-0.00789				3.21088	3.5454e-06	3.1307	6.5585e-06	3.02074	1.4289e-06	2.87075	1.5506e-06
4.05638	1.2294e-07	0		3.88075	-8.174e-08	0		3.34969	-1.7238e-07	0				3.101	-0.00058734		3.02597	-1.2117e-06				3.0707	-1.2986e-05	3.101	-0.00058734	3.06575	-0.00057852	3.12119	-0.00799				3.2157	3.2444e-06	3.13571	6.3509e-06	3.02597	1.2117e-06	2.87575	1.2666e-06
4.06074	-1.5886e-07	0		3.88602	2.195e-07	0		3.35977	1.6398e-07	0				3.10575	-0.00060368		3.0307	-1.1609e-06				3.07574	-1.2462e-05	3.10575	-0.00060368	3.07076	-0.00063942	3.12571	-0.00806				3.2207	3.0331e-06	3.17496	1.6892e-07	3.0307	1.1609e-06	2.88075	1.1301e-06
4.07558	1.5274e-07	0		3.89071	1.0352e-07	0		3.37107	-2.1e-07	0				3.11075	-0.0006192		3.03574	-9.8e-07				3.08075	-1.1764e-05	3.11075	-0.0006192	3.07681	-0.00070516	3.13075	-0.00814				3.22592	3.2577e-06	3.18152	2.846e-07	3.03574	9.8e-07	2.90182	0.00061838
4.08075	-1.606e-07	0		3.89575	-1.7944e-07	0		3.37975	1.648e-07	0				3.11674	-0.0006381		3.05848	0.0004031				3.0857	-1.3186e-05	3.11674	-0.0006381	3.08071	-0.00074646	3.13664	-0.00823				3.2307	3.4076e-06	3.20467	8.272e-06	3.05848	0.0004031	2.91975	0.00266
4.09518	1.6588e-07	0		3.9007	-7.836e-08	0		3.39052	-2.1864e-07	0				3.12071	-0.00065076		3.06075	0.00047852				3.0922	-1.3902e-05	3.12071	-0.00065076	3.08571	-0.000797	3.17696	3.105e-07				3.2357	3.1488e-06	3.21494	7.7315e-06	3.06075	0.00047852	2.92574	0.00292
4.10172	-1.9376e-07	0		3.90573	1.723e-07	0		3.40138	2.0598e-07	0				3.12575	-0.00066584		3.06574	0.00063352				3.09576	-1.3254e-05	3.12575	-0.00066584	3.09093	-0.00084762	3.18088	9.694e-08				3.24073	2.9891e-06	3.22075	7.1531e-06	3.06574	0.00063352	2.93212	0.0031
4.11485	1.4986e-07	0		3.91074	9.654e-08	0		3.40971	-1.7522e-07	0				3.1321	-0.00068458		3.07221	0.00079052				3.1007	-1.3206e-05	3.1321	-0.00068458	3.09571	-0.00089298	3.20932	-0.00412				3.24575	3.2117e-06	3.22583	7.2444e-06	3.07221	0.00079052	2.93574	0.00317
4.12071	-1.6514e-07	0		3.91576	-1.7904e-07	0		3.42143	2.1894e-07	0				3.13575	-0.00069578		3.07575	0.0008593				3.10586	-1.2904e-05	3.13575	-0.00069578	3.10085	-0.00093976	3.21576	-0.00571				3.25073	3.3616e-06	3.23075	7.2147e-06	3.07575	0.0008593	2.94074	0.00325
4.135	1.6882e-07	0		3.92075	-8.168e-08	0		3.42982	-1.6894e-07	0				3.1712	1.1516e-07		3.0807	0.00093388				3.11072	-1.2244e-05	3.1712	1.1516e-07	3.10587	-0.00098514	3.22071	-0.00626				3.25574	3.1375e-06	3.23575	6.7985e-06	3.0807	0.00093388	2.94723	0.00332
4.14075	-1.64e-07	0		3.92577	1.8058e-07	0		3.43972	1.66e-07	0				3.17596	2.6668e-07		3.08587	0.00099188				3.11571	-1.2364e-05	3.17596	2.6668e-07	3.11076	-0.00103	3.22572	-0.00664				3.261	2.9048e-06	3.24095	6.6131e-06	3.08587	0.00099188	2.95071	0.00335
4.15137	2.0248e-07	0		3.93075	1.0506e-07	0		3.45073	-2.2388e-07	0				3.18071	1.772e-07		3.09075	0.00103				3.12086	-1.2258e-05	3.18071	1.772e-07	3.1157	-0.00107	3.23091	-0.00694				3.26571	3.1824e-06	3.24574	6.9099e-06	3.09075	0.00103	2.95573	0.00338
4.16584	-1.6462e-07	0		3.93597	-2.2132e-07	0		3.45969	1.6924e-07	0				3.20698	-0.00028692		3.09571	0.00106				3.12576	-1.249e-05	3.20698	-0.00028692	3.12083	-0.00111	3.23575	-0.00717				3.2707	3.3439e-06	3.25075	6.9595e-06	3.09571	0.00106	2.96088	0.00341
4.1707	1.646e-07	0		3.94075	-7.956e-08	0		3.47468	-1.126e-07	0				3.21096	-0.00033624		3.10092	0.00108				3.13076	-1.2986e-05	3.21096	-0.00033624	3.12571	-0.00115	3.24075	-0.00736				3.27616	3.099e-06	3.25569	6.427e-06	3.10092	0.00108	2.96571	0.00342
4.18149	-2.2492e-07	0		3.94576	1.7066e-07	0		3.48076	2.0084e-07	0				3.2157	-0.00038508		3.10575	0.0011				3.13576	-1.3044e-05	3.2157	-0.00038508	3.15455	3.1264e-07	3.24587	-0.00754				3.28075	2.941e-06	3.26075	6.298e-06	3.10575	0.0011	2.97075	0.00344
4.19634	1.0054e-07	0		3.96042	-1.3902e-07	0		3.48971	-1.793e-07	0				3.22074	-0.00043256		3.11075	0.00111				3.17227	-1.989e-07	3.22074	-0.00043256	3.16071	8.878e-08	3.25083	-0.00768				3.28575	3.1654e-06	3.26599	6.4737e-06	3.11075	0.00111	2.97592	0.00344
4.20075	-1.6442e-07	0		3.96697	1.7144e-07	0		3.49995	1.6526e-07	0				3.22603	-0.0004735		3.11575	0.00112				3.17976	2.2434e-07	3.22603	-0.0004735	3.1657	-1.1676e-07	3.25575	-0.00781				3.3247	1.442e-07	3.2707	6.538e-06	3.11575	0.00112	2.98075	0.00345
4.21488	1.7844e-07	0		3.97076	1.016e-07	0		3.51481	-1.1576e-07	0				3.23075	-0.000504		3.12071	0.00112				3.2045	-1.1578e-05	3.23075	-0.000504	3.17502	2.341e-07	3.26153	-0.00795				3.33467	3.854e-08	3.27598	6.1019e-06	3.12071	0.00112	2.98575	0.00345
4.22075	-1.6498e-07	0		3.97575	-1.5708e-07	0		3.52074	2.0252e-07	0				3.23571	-0.00053366		3.12575	0.00112				3.21075	-1.1924e-05	3.23571	-0.00053366	3.20168	-0.00037588	3.26571	-0.00803				3.3635	3.2007e-06	3.28071	6.0306e-06	3.12575	0.00112	3.01577	2.0167e-06
4.23559	1.6468e-07	0		3.99137	1.3334e-07	0		3.53101	-2.226e-07	0				3.24154	-0.000563		3.13071	0.00112				3.21713	-1.233e-05	3.24154	-0.000563	3.20575	-0.00050868	3.27075	-0.00812				3.36574	3.2628e-06	3.28569	6.3363e-06	3.13071	0.00112	3.02074	1.6432e-06
4.2423	-2.0528e-07	0		3.99588	-1.8884e-07	0		3.54487	1.1328e-07	0				3.24575	-0.0005825		3.136	0.00112				3.22071	-1.2764e-05	3.24575	-0.0005825	3.21074	-0.00060958	3.2773	-0.00823				3.3707	3.4106e-06	3.31627	2.2888e-07	3.136	0.00112	3.02586	1.2874e-06
4.255	1.4566e-07	0		4.00075	-7.822e-08	0		3.55074	-2.0184e-07	0				3.25075	-0.00060394		3.16642	-1.8121e-06				3.22574	-1.229e-05	3.25075	-0.00060394	3.21722	-0.0007031	3.28071	-0.00829				3.37574	3.1495e-06	3.32212	2.3954e-07	3.16642	1.8121e-06	3.035	8.438e-07
4.26075	-1.6404e-07	0		4.00572	1.5048e-07	0		3.56121	2.2984e-07	0				3.25703	-0.00062844		3.17074	-1.6115e-06				3.23087	-1.3522e-05	3.25703	-0.00062844	3.22075	-0.00074666	3.2857	-0.00836				3.38074	2.9706e-06	3.33752	2.26e-07	3.17074	1.6115e-06	3.05762	0.0016
4.2752	1.7276e-07	0		4.01104	9.258e-08	0		3.57563	-1.126e-07	0				3.26071	-0.00064426		3.17574	-1.271e-06				3.23576	-1.401e-05	3.26071	-0.00064426	3.22574	-0.0008034	3.31921	2.0624e-07				3.38575	3.2066e-06	3.36276	7.9492e-06	3.17574	1.271e-06	3.06071	0.00196
4.28075	-1.6504e-07	0		4.01597	-2.1e-07	0		3.58075	2.0056e-07	0				3.26575	-0.00066314		3.18618	-9.0496e-07				3.24075	-1.1712e-05	3.26575	-0.00066314	3.23087	-0.00085732	3.33472	2.737e-07				3.3907	3.3524e-06	3.36592	7.7142e-06	3.18618	9.0496e-07	3.06569	0.00239
4.29114	1.702e-07	0		4.02075	-7.776e-08	0		3.59147	-2.2154e-07	0				3.27223	-0.00068586		3.20983	0.00039196				3.24599	-1.1882e-05	3.27223	-0.00068586	3.23572	-0.0009077	3.35797	-0.00459				3.3957	3.1234e-06	3.37082	7.5814e-06	3.20983	0.00039196	3.07213	0.00275
4.30637	-1.5914e-07	0		4.02592	1.9884e-07	0		3.60655	4.66e-09	0				3.27571	-0.0006969		3.21571	0.00057326				3.25076	-1.1952e-05	3.27571	-0.0006969	3.24071	-0.00095738	3.36074	-0.0049				3.4011	2.8751e-06	3.3757	7.2186e-06	3.21571	0.00057326	3.07575	0.00289
4.3107	1.6444e-07	0		4.03071	9.068e-08	0		3.61074	-1.967e-07	0				3.28071	-0.00071392		3.22074	0.0007112				3.25575	-1.226e-05	3.28071	-0.00071392	3.24583	-0.00101	3.3657	-0.00539				3.4057	3.1562e-06	3.38074	7.0011e-06	3.22074	0.0007112	3.08074	0.00303
4.32557	-1.8826e-07	0		4.03576	-1.5104e-07	0		3.62147	1.8084e-07	0				3.28589	-0.00073002		3.22593	0.00082224				3.26075	-1.1902e-05	3.28589	-0.00073002	3.25072	-0.00105	3.37106	-0.00584				3.4107	3.3138e-06	3.38575	7.1538e-06	3.22593	0.00082224	3.08593	0.00314
4.33071	1.6604e-07	0		4.04071	-8.086e-08	0		3.63597	-3.408e-08	0				3.31936	4.317e-07		3.23075	0.00090042				3.26576	-1.1824e-05	3.31936	4.317e-07	3.25575	-0.0011	3.37575	-0.0062				3.41643	3.0857e-06	3.39071	7.1895e-06	3.23075	0.00090042	3.09075	0.00321
4.34512	-1.665e-07	0		4.04601	2.1564e-07	0		3.6407	2.002e-07	0				3.33632	2.2146e-07		3.23575	0.00096234				3.27071	-1.213e-05	3.33632	2.2146e-07	3.26071	-0.00114	3.38074	-0.00653				3.4207	2.9428e-06	3.3957	6.5845e-06	3.23575	0.00096234	3.09575	0.00327
4.35142	1.9336e-07	0		4.05075	1.0358e-07	0		3.65475	-1.1426e-07	0				3.35999	-0.00041292		3.24074	0.00101				3.27571	-1.2286e-05	3.35999	-0.00041292	3.28018	-0.0013	3.38642	-0.00687				3.42574	3.1742e-06	3.40075	6.3618e-06	3.24074	0.00101	3.10092	0.00331
4.36482	-1.438e-07	0		4.05572	-1.3988e-07	0		3.66075	2.0268e-07	0				3.36655	-0.00047774		3.24575	0.00104				3.28076	-1.2202e-05	3.36655	-0.00047774	3.2857	-0.00135	3.39071	-0.0071				3.43205	3.2527e-06	3.40575	6.5986e-06	3.24575	0.00104	3.10575	0.00334
4.37071	1.7014e-07	0		4.06095	-8.19e-08	0		3.67143	-1.9268e-07	0				3.37074	-0.00051058		3.25074	0.00107				3.28575	-1.2878e-05	3.37074	-0.00051058	3.31953	9.766e-08	3.39575	-0.00734				3.43574	3.0998e-06	3.41069	6.6937e-06	3.25074	0.00107	3.11075	0.00337
4.38494	-1.4996e-07	0		4.06572	1.4228e-07	0		3.68512	1.049e-07	0				3.37571	-0.00054252		3.2557	0.00108				3.32065	2.392e-07	3.37571	-0.00054252	3.32709	-2.6198e-07	3.40227	-0.0076				3.47586	5.568e-08	3.41598	6.2204e-06	3.2557	0.00108	3.11575	0.00339
4.39075	1.6788e-07	0		4.07075	9.756e-08	0		3.69074	-2.025e-07	0				3.38214	-0.00058032		3.26071	0.0011				3.33581	1.1e-08	3.38214	-0.00058032	3.33476	1.9328e-07	3.40571	-0.00773				3.48074	1.8674e-07	3.4207	6.0687e-06	3.26071	0.0011	3.12071	0.00339
4.40083	-1.8174e-07	0		4.07616	-2.1916e-07	0		3.7009	2.3514e-07	0				3.38575	-0.00059834		3.26571	0.00111				3.36179	-1.286e-05	3.38575	-0.00059834	3.36083	-0.00064648	3.41074	-0.00788				3.50053	3.771e-06	3.4257	6.362e-06	3.26571	0.00111	3.12575	0.0034
4.41588	1.38e-07	0		4.08071	-7.986e-08	0		3.71621	-6.154e-08	0				3.39075	-0.00061972		3.27074	0.00111				3.36575	-1.3372e-05	3.39075	-0.00061972	3.36571	-0.00072674	3.41721	-0.00806				3.50574	3.3679e-06	3.43177	6.426e-06	3.27074	0.00111	3.13071	0.0034
4.42075	-1.659e-07	0		4.08577	1.4446e-07	0		3.72075	2.0382e-07	0				3.39659	-0.00064802		3.27599	0.00112				3.37084	-1.1912e-05	3.39659	-0.00064802	3.37099	-0.00080414	3.42071	-0.00814				3.51075	3.4508e-06	3.43571	6.1216e-06	3.27599	0.00112	3.13589	0.0034
4.43146	2.061e-07	0		4.09194	2.56e-08	0		3.73613	-7.718e-08	0				3.40074	-0.00066224		3.2807	0.00112				3.37576	-1.2404e-05	3.40074	-0.00066224	3.37583	-0.00086122	3.42575	-0.00826				3.51575	3.1752e-06	3.47466	1.6646e-07	3.2807	0.00112	3.16512	2.1033e-06
4.44626	-1.2668e-07	0		4.09578	-1.4346e-07	0		3.7407	1.9982e-07	0				3.4057	-0.0006816		3.28575	0.00112				3.38071	-1.1892e-05	3.4057	-0.0006816	3.3807	-0.00091752	3.43088	-0.00836				3.52075	2.9681e-06	3.48075	3.7832e-07	3.28575	0.00112	3.17075	1.5002e-06
4.45075	1.6686e-07	0		4.10075	-7.906e-08	0		3.75477	-1.1986e-07	0				3.41093	-0.00070024		3.31547	-1.9378e-06				3.38575	-1.2372e-05	3.41093	-0.00070024	3.38575	-0.00097098	3.43571	-0.00845				3.52588	3.2028e-06	3.50143	8.148e-06	3.31547	1.9378e-06	3.17574	1.2319e-06
4.46492	-1.8022e-07	0		4.10709	1.7656e-07	0		3.76131	1.6098e-07	0				3.41575	-0.0007168		3.32222	-1.172e-06				3.39075	-1.3138e-05	3.41575	-0.0007168	3.39076	-0.00102	3.47744	2.8484e-07				3.53074	3.3433e-06	3.50965	8.0085e-06	3.32222	1.172e-06	3.18196	1.1389e-06
4.47075	1.702e-07	0		4.11075	1.0352e-07	0		3.77489	-1.1562e-07	0				3.42075	-0.00073466		3.32574	-1.2e-06				3.39571	-1.2432e-05	3.42075	-0.00073466	3.39575	-0.00107	3.48571	-9.818e-08				3.53574	3.1094e-06	3.51574	7.229e-06	3.32574	1.2e-06	3.20151	0.00058792
4.48567	-1.8652e-07	0		4.11576	-1.415e-07	0		3.78074	2.0698e-07	0				3.42591	-0.0007532		3.3307	-1.1589e-06				3.40075	-1.2144e-05	3.42591	-0.0007532	3.40071	-0.00112	3.5079	-0.00463				3.54145	2.8821e-06	3.52069	7.0435e-06	3.3307	1.1589e-06	3.22053	0.00261
4.49202	1.8842e-07	0		4.12089	-7.854e-08	0		3.79488	-1.1728e-07	0				3.43071	-0.00076754		3.34941	0.00017376				3.40577	-1.2332e-05	3.43071	-0.00076754	3.40576	-0.00116	3.51576	-0.00548				3.54575	3.1399e-06	3.52571	7.212e-06	3.34941	0.00017376	3.22591	0.00283
4.50498	-1.4244e-07	0		4.12572	1.4218e-07	0		3.8007	2.0176e-07	0				3.43574	-0.00078438		3.35576	0.0003582				3.41075	-1.242e-05	3.43574	-0.00078438	3.42202	-0.00131	3.52071	-0.00593				3.55075	3.3063e-06	3.5307	7.0888e-06	3.35576	0.0003582	3.23071	0.00297
4.51076	1.7002e-07	0		4.13075	9e-08	0		3.81158	-1.93e-07	0				3.4707	7.732e-08		3.36073	0.00052016				3.41571	-1.2104e-05	3.4707	7.732e-08	3.42575	-0.00134	3.527	-0.00642				3.55706	3.0593e-06	3.53569	6.649e-06	3.36073	0.00052016	3.23575	0.00308
4.52506	-1.6416e-07	0		4.13602	-2.0172e-07	0		3.82539	1.057e-07	0				3.476	2.6402e-07		3.36575	0.00066274				3.421	-1.2062e-05	3.476	2.6402e-07	3.43074	-0.00138	3.53071	-0.00668				3.56071	2.9228e-06	3.54115	6.4258e-06	3.36575	0.00066274	3.2407	0.00315
4.53075	1.6902e-07	0		4.14071	-8.19e-08	0		3.83071	-2.0258e-07	0				3.48071	1.827e-07		3.37079	0.00077778				3.42575	-1.2114e-05	3.48071	1.827e-07	3.4366	-0.00143	3.53575	-0.00699				3.56573	3.1145e-06	3.5457	6.5689e-06	3.37079	0.00077778	3.24575	0.00321
4.54121	-1.9834e-07	0		4.14571	1.4626e-07	0		3.84129	1.7888e-07	0				3.507	-0.0003108		3.3757	0.00086462				3.43074	-1.283e-05	3.507	-0.0003108	3.4693	2.246e-08	3.5422	-0.00733				3.57227	3.2173e-06	3.55074	6.7144e-06	3.3757	0.00086462	3.2507	0.00325
4.55639	8.316e-08	0		4.15075	1.0482e-07	0		3.85001	-1.7294e-07	0				3.5107	-0.0003653		3.38075	0.00093192				3.4363	-1.3372e-05	3.5107	-0.0003653	3.47571	2.5488e-07	3.54571	-0.00749				3.57575	3.0705e-06	3.55648	6.2969e-06	3.38075	0.00093192	3.25575	0.00329
4.56075	-1.6876e-07	0		4.15573	-1.3972e-07	0		3.86474	1.1504e-07	0				3.51574	-0.00042968		3.38594	0.00098328				3.47059	-1.0416e-07	3.51574	-0.00042968	3.48626	-1.8312e-07	3.55071	-0.0077				3.58073	2.898e-06	3.56071	6.3079e-06	3.38594	0.00098328	3.26077	0.00331
4.57557	1.6064e-07	0		4.16075	-8.108e-08	0		3.87075	-2.0694e-07	0				3.52153	-0.00049236		3.39074	0.00102				3.47983	2.2568e-07	3.52153	-0.00049236	3.51003	-0.00069902	3.55587	-0.0079				3.58593	3.0977e-06	3.56569	6.4659e-06	3.39074	0.00102	3.26575	0.00332
4.58075	-1.6984e-07	0		4.16572	1.4444e-07	0		3.88598	4.452e-08	0				3.52575	-0.00052924		3.39574	0.00104				3.50348	-1.1934e-05	3.52575	-0.00052924	3.51576	-0.00080162	3.56075	-0.00806				3.62226	2.1222e-07	3.5724	6.3591e-06	3.39574	0.00104	3.27075	0.00333
4.59509	1.649e-07	0		4.17076	9.138e-08	0		3.8907	-1.9908e-07	0				3.53073	-0.00056806		3.40096	0.00106				3.50576	-1.1546e-05	3.53073	-0.00056806	3.52075	-0.00087432	3.56574	-0.0082				3.63628	4.668e-08	3.57575	6.1752e-06	3.40096	0.00106	3.27576	0.00334
4.60145	-1.8878e-07	0		4.17576	-1.3844e-07	0		3.90474	1.2388e-07	0				3.53584	-0.00060054		3.40575	0.00108				3.51074	-1.228e-05	3.53584	-0.00060054	3.52575	-0.0009386	3.57096	-0.00833				3.66282	3.1024e-06	3.58073	5.9806e-06	3.40575	0.00108	3.28075	0.00334
4.61482	1.613e-07	0		4.18075	-8.176e-08	0		3.91071	-2.0008e-07	0				3.54075	-0.00062924		3.41075	0.00109				3.51575	-1.1856e-05	3.54075	-0.00062924	3.53076	-0.00099574	3.57571	-0.00843				3.67123	3.3978e-06	3.58668	6.3038e-06	3.41075	0.00109	3.28575	0.00334
4.62075	-1.7254e-07	0		4.18599	1.796e-07	0		3.92134	1.6222e-07	0				3.54599	-0.00065758		3.41635	0.0011				3.52076	-1.1116e-05	3.54599	-0.00065758	3.53575	-0.00105	3.58071	-0.00853				3.67575	3.1134e-06	3.61578	2.2604e-07	3.41635	0.0011	3.31503	2.0182e-06
4.63496	1.6974e-07	0		4.19075	1.0386e-07	0		3.93496	-1.2126e-07	0				3.55095	-0.00068248		3.42071	0.0011				3.52575	-1.1676e-05	3.55095	-0.00068248	3.54075	-0.0011	3.58571	-0.00862				3.68222	2.9863e-06	3.62117	3.0196e-07	3.42071	0.0011	3.32219	1.6204e-06
4.64075	-1.7232e-07	0		4.19572	-1.4614e-07	0		3.94074	2.081e-07	0				3.55571	-0.0007044		3.42575	0.0011				3.53072	-1.2032e-05	3.55571	-0.0007044	3.54593	-0.00115	3.61784	3.3336e-07				3.68575	3.132e-06	3.63646	2.3002e-07	3.42575	0.0011	3.32575	1.247e-06
4.65138	1.8994e-07	0		4.21144	1.39e-07	0		3.95087	-2.3756e-07	0				3.56071	-0.00072542		3.43212	0.0011				3.53571	-1.1324e-05	3.56071	-0.00072542	3.56358	-0.00132	3.6365	2.6258e-07				3.69069	3.2647e-06	3.66381	7.6914e-06	3.43212	0.0011	3.33509	8.4998e-07
4.66581	-1.6726e-07	0		4.21673	-1.6524e-07	0		3.96614	1.0646e-07	0				3.56575	-0.00074668		3.43575	0.0011				3.54071	-1.1278e-05	3.56575	-0.00074668	3.56575	-0.00134	3.65823	-0.00473				3.69721	3.0381e-06	3.67075	7.3106e-06	3.43575	0.0011	3.35728	0.00157
4.67074	1.7184e-07	0		4.22072	-8.346e-08	0		3.9707	-1.9516e-07	0				3.57075	-0.00076626		3.4649	-1.909e-06				3.54575	-1.1506e-05	3.57075	-0.00076626	3.57074	-0.00138	3.66075	-0.00504				3.7007	2.9133e-06	3.67569	6.8218e-06	3.4649	1.909e-06	3.36075	0.00194
4.68142	-2.171e-07	0		4.22572	1.5596e-07	0		3.98608	9.51e-08	0				3.57575	-0.00078248		3.4707	-1.5982e-06				3.55076	-1.1638e-05	3.57575	-0.00078248	3.57682	-0.00143	3.66719	-0.00573				3.7057	3.1005e-06	3.68152	6.7986e-06	3.4707	1.5982e-06	3.3657	0.00234
4.69625	1.0814e-07	0		4.23204	2.66e-08	0		3.99071	-1.9398e-07	0				3.58071	-0.00080146		3.4759	-1.244e-06				3.55571	-1.1434e-05	3.58071	-0.00080146	3.58075	-0.00147	3.67075	-0.00606				3.71093	3.3119e-06	3.68571	6.8697e-06	3.4759	1.244e-06	3.37071	0.00261
4.70075	-1.7234e-07	0		4.23576	-1.449e-07	0		4.00494	1.3466e-07	0				3.5859	-0.0008199		3.48071	-9.461e-07				3.56151	-1.1396e-05	3.5859	-0.0008199	3.58574	-0.00151	3.6757	-0.00648				3.71584	3.0441e-06	3.6907	6.7408e-06	3.48071	9.461e-07	3.37575	0.0028
4.71506	1.6084e-07	0		4.24075	-8.37e-08	0		4.01128	-1.7222e-07	0				3.62071	2.0584e-07		3.49889	0.000102028				3.56575	-1.1598e-05	3.62071	2.0584e-07	3.61803	1.9698e-07	3.68087	-0.00686				3.7207	2.8889e-06	3.69734	6.3392e-06	3.49889	0.000102028	3.3807	0.00294
4.72075	-1.739e-07	0		4.24589	1.4616e-07	0		4.02634	6.16e-09	0				3.63473	2.3384e-07		3.51844	0.000629				3.57074	-1.1864e-05	3.63473	2.3384e-07	3.63065	-7.54e-09	3.68576	-0.00717				3.72592	3.0849e-06	3.70075	6.1294e-06	3.51844	0.000629	3.38599	0.00304
4.73537	1.6936e-07	0		4.25076	9.484e-08	0		4.03075	-1.9916e-07	0				3.65881	-0.0004352		3.52074	0.00068592				3.57696	-1.1312e-05	3.65881	-0.0004352	3.6357	2.47e-07	3.69071	-0.00744				3.73071	3.2186e-06	3.70573	6.4539e-06	3.52074	0.00068592	3.39074	0.00311
4.74205	-1.9198e-07	0		4.25572	-1.5782e-07	0		4.04477	1.1936e-07	0				3.66575	-0.0005196		3.52571	0.00078954				3.58071	-1.1506e-05	3.66575	-0.0005196	3.65985	-0.00076352	3.69596	-0.0077				3.73575	3.0138e-06	3.71159	6.3442e-06	3.52571	0.00078954	3.3957	0.00317
4.75513	1.3582e-07	0		4.26098	-8.5e-08	0		4.05071	-1.9248e-07	0				3.67075	-0.00056564		3.53074	0.00086972				3.58575	-1.1714e-05	3.67075	-0.00056564	3.66575	-0.00087842	3.70084	-0.0079				3.76568	5.176e-08	3.71571	6.2532e-06	3.53074	0.00086972	3.40078	0.00322
4.76079	-1.7196e-07	0		4.26573	1.582e-07	0		4.06155	1.595e-07	0				3.67591	-0.00060438		3.53574	0.00093064				3.62084	2.3414e-07	3.67591	-0.00060438	3.67095	-0.00095738	3.70575	-0.00808				3.77595	5.936e-08	3.72071	6.1241e-06	3.53574	0.00093064	3.40571	0.00324
4.77534	1.3952e-07	0		4.27074	1.0398e-07	0		4.07538	-1.0438e-07	0				3.68075	-0.00063574		3.54138	0.00098356				3.63497	-3.166e-08	3.68075	-0.00063574	3.67571	-0.00102	3.71075	-0.00824				3.78074	1.9746e-07	3.72585	6.32e-06	3.54138	0.00098356	3.41075	0.00327
4.78075	-1.7624e-07	0		4.27575	-1.439e-07	0		4.08071	1.9386e-07	0				3.68575	-0.0006631		3.54575	0.00101				3.66127	-1.162e-05	3.68575	-0.0006631	3.68074	-0.00108	3.71575	-0.00838				3.79902	3.7171e-06	3.73075	6.3326e-06	3.54575	0.00101	3.41664	0.00328
4.79603	1.5726e-07	0		4.28071	-8.766e-08	0		4.09125	-2.2776e-07	0				3.69074	-0.00068902		3.55069	0.00104				3.66575	-1.1384e-05	3.69074	-0.00068902	3.68628	-0.00114	3.72075	-0.0085				3.80701	3.2136e-06	3.73575	5.9486e-06	3.55069	0.00104	3.4207	0.00329
4.80074	-1.7428e-07	0		4.28576	1.5528e-07	0		4.10627	1.0648e-07	0				3.69574	-0.00071308		3.55722	0.00106				3.67096	-1.1452e-05	3.69574	-0.00071308	3.70429	-0.00132	3.72575	-0.00862				3.81075	3.3138e-06	3.77652	2.3404e-07	3.55722	0.00106	3.4257	0.00329
4.81469	1.9448e-07	0		4.29075	9.958e-08	0		4.1107	-1.86e-07	0				3.70075	-0.0007367		3.56071	0.00107				3.67571	-1.1266e-05	3.70075	-0.0007367	3.71075	-0.00138	3.73092	-0.00871				3.81573	3.0835e-06	3.78074	3.9084e-07	3.56071	0.00107	3.43216	0.0033
4.82071	-1.7898e-07	0		4.29583	-1.4344e-07	0		4.12496	1.3616e-07	0				3.70574	-0.00075712		3.56574	0.00107				3.6807	-1.1516e-05	3.70574	-0.00075712	3.71717	-0.00144	3.73571	-0.0088				3.82226	2.9585e-06	3.80265	7.968e-06	3.56574	0.00107	3.43575	0.0033
4.83567	7.556e-08	0		4.30071	-8.874e-08	0		4.13075	-1.9258e-07	0				3.71071	-0.00077728		3.57219	0.00108				3.68656	-1.2016e-05	3.71071	-0.00077728	3.72075	-0.00147	3.77882	3.9282e-07				3.82575	3.1052e-06	3.80916	8.1302e-06	3.57219	0.00108	3.4659	1.9428e-06
4.8407	-1.7858e-07	0		4.30576	1.629e-07	0		4.14054	1.885e-07	0				3.71586	-0.00079646		3.576	0.00108				3.69075	-1.2142e-05	3.71586	-0.00079646	3.72571	-0.00152	3.7807	1.483e-07				3.83069	3.2131e-06	3.81574	7.2293e-06	3.576	0.00108	3.4707	1.4481e-06
4.85489	1.6218e-07	0		4.31071	1.0398e-07	0		4.15469	-1.3788e-07	0				3.7207	-0.00081196		3.58071	0.00109				3.69574	-1.189e-05	3.7207	-0.00081196	3.73085	-0.00156	3.78574	-9.384e-08				3.83592	3.0325e-06	3.82239	7.0884e-06	3.58071	0.00109	3.47591	1.2029e-06
4.86074	-1.7804e-07	0		4.31577	-1.6136e-07	0		4.16099	2.3534e-07	0				3.72596	-0.00083094		3.58587	0.00109				3.70178	-1.1798e-05	3.72596	-0.00083094	3.73576	-0.0016	3.80914	-0.00496				3.84075	2.8904e-06	3.82575	7.1619e-06	3.58587	0.00109	3.48075	1.0814e-06
4.87134	1.8312e-07	0		4.32075	-8.702e-08	0		4.17113	-2.5792e-07	0				3.73074	-0.00084676		3.61506	-1.9528e-06				3.706	-1.196e-05	3.73074	-0.00084676	3.77553	2.6376e-07	3.81574	-0.00573				3.84575	3.0627e-06	3.83069	7.0474e-06	3.61506	1.9528e-06	3.50131	0.00056522
4.88495	-1.75e-07	0		4.32616	1.9498e-07	0		4.18501	1.1116e-07	0				3.7357	-0.00086368		3.62072	-1.3781e-06				3.71075	-1.2546e-05	3.7357	-0.00086368	3.80187	-0.00046738	3.82099	-0.00623				3.85094	3.2476e-06	3.8366	6.6593e-06	3.62072	1.3781e-06	3.50781	0.0015
4.89071	1.8234e-07	0		4.33075	1.0598e-07	0		4.1907	-1.8576e-07	0				3.77246	1.2854e-07		3.62571	-1.1917e-06				3.71721	-1.2234e-05	3.77246	1.2854e-07	3.80571	-0.0007141	3.82599	-0.00665				3.85575	3.0133e-06	3.84075	6.5492e-06	3.62571	1.1917e-06	3.51091	0.00186
4.90595	-1.9864e-07	0		4.33572	-1.767e-07	0		4.20062	1.906e-07	0				3.7757	2.7816e-07		3.63071	-1.144e-06				3.72075	-1.228e-05	3.7757	2.7816e-07	3.81151	-0.0008936	3.8307	-0.007				3.86075	2.8253e-06	3.84573	6.8196e-06	3.63071	1.144e-06	3.5157	0.00227
4.91093	1.6118e-07	0		4.35177	1.3742e-07	0		4.2161	-8.916e-08	0				3.7807	1.727e-07		3.64793	0.000103278				3.72571	-1.233e-05	3.7807	1.727e-07	3.81571	-0.0009754	3.83575	-0.00732				3.8657	3.0514e-06	3.85086	6.6475e-06	3.64793	0.000103278	3.5207	0.00255
4.92467	-1.7966e-07	0		4.35715	-1.7386e-07	0		4.22075	1.8726e-07	0				3.80154	-0.0003076		3.66915	0.00062686				3.7309	-1.261e-05	3.80154	-0.0003076	3.8207	-0.00105	3.84071	-0.0076				3.87075	3.2132e-06	3.85571	6.3317e-06	3.66915	0.00062686	3.52579	0.00275
4.93072	1.8128e-07	0		4.36075	-8.898e-08	0		4.23609	-9.616e-08	0				3.80571	-0.0003867		3.67575	0.00077016				3.73572	-1.2354e-05	3.80571	-0.0003867	3.82677	-0.00113	3.84571	-0.00784				3.87574	3.0025e-06	3.86075	6.2706e-06	3.67575	0.00077016	3.53075	0.00288
4.94618	-1.3162e-07	0		4.36571	1.9334e-07	0		4.24075	1.844e-07	0				3.81074	-0.00046942		3.6821	0.00087				3.77985	2.394e-07	3.81074	-0.00046942	3.83262	-0.0012	3.8507	-0.00805				3.8807	2.8327e-06	3.86596	6.3436e-06	3.6821	0.00087	3.53575	0.00298
4.95075	1.7732e-07	0		4.37091	1.0666e-07	0		4.25499	-1.2414e-07	0				3.81575	-0.00053426		3.6857	0.0009123				3.78571	6.676e-08	3.81575	-0.00053426	3.83571	-0.00124	3.85599	-0.00824				3.88571	3.0437e-06	3.87075	6.427e-06	3.6857	0.0009123	3.54163	0.00306
4.96494	-1.817e-07	0		4.37585	-1.5032e-07	0		4.26128	2.1622e-07	0				3.82097	-0.0005906		3.69074	0.00095898				3.81313	-1.191e-05	3.82097	-0.0005906	3.84214	-0.00131	3.86074	-0.0084				3.92486	1.3462e-07	3.87575	6.0983e-06	3.69074	0.00095898	3.54575	0.00311
4.97075	1.7924e-07	0		4.38071	-9.384e-08	0		4.27637	-1.84e-08	0				3.82575	-0.0006342		3.69721	0.001				3.81571	-1.1452e-05	3.82575	-0.0006342	3.84571	-0.00134	3.8657	-0.00854				3.93208	1.5404e-07	3.88071	5.9787e-06	3.69721	0.001	3.55075	0.00315
4.98544	-1.6342e-07	0		4.38599	1.431e-07	0		4.28074	1.844e-07	0				3.83075	-0.00067282		3.7007	0.00102				3.82074	-1.154e-05	3.83075	-0.00067282	3.8507	-0.00139	3.87113	-0.00867				3.95069	3.8284e-06	3.88576	6.116e-06	3.7007	0.00102	3.55717	0.00319
4.99232	1.9298e-07	0		4.39075	1.047e-07	0		4.29468	-1.5478e-07	0				3.836	-0.00070746		3.70574	0.00104				3.82686	-1.2236e-05	3.836	-0.00070746	3.85593	-0.00144	3.87574	-0.00878				3.95574	3.2167e-06	3.91743	2.3574e-07	3.70574	0.00104	3.56075	0.00321
5.00999	-8.52e-08	0.5		4.39576	-1.7866e-07	0		4.30096	2.1308e-07	0				3.84071	-0.0007346		3.71092	0.00105				3.83076	-1.2312e-05	3.84071	-0.0007346	3.86075	-0.00149	3.88075	-0.00888				3.96091	2.9375e-06	3.9207	3.8222e-07	3.71092	0.00105	3.56575	0.00322
5.0198	-4.5822e-07	0.5		4.40091	-8.422e-08	0		4.31136	-2.2758e-07	0				3.84571	-0.00076272		3.71571	0.00106				3.83575	-1.2654e-05	3.84571	-0.00076272	3.86571	-0.00154	3.88674	-0.00898				3.96571	3.1296e-06	3.93523	1.9352e-07	3.71571	0.00106	3.57222	0.00324
5.02571	-2.9858e-07	0.5		4.40573	1.9478e-07	0		4.32541	1.1422e-07	0				3.85096	-0.00078788		3.72075	0.00107				3.84217	-1.1554e-05	3.85096	-0.00078788	3.871	-0.00158	3.91931	2.5486e-07				3.9707	3.2671e-06	3.96589	7.4309e-06	3.72075	0.00107	3.57575	0.00324
5.04061	-5.9328e-07	0.5		4.41075	1.1238e-07	0		4.33075	-1.808e-07	0				3.85571	-0.00080714		3.72592	0.00107				3.84575	-1.2278e-05	3.85571	-0.00080714	3.87571	-0.00162	3.92575	-7.584e-08				3.97592	3.0625e-06	3.9707	7.2408e-06	3.72592	0.00107	3.58071	0.00324
5.04575	-3.4672e-07	0.5		4.41572	-1.9622e-07	0		4.34131	2.4042e-07	0				3.86071	-0.00083068		3.73071	0.00107				3.85074	-1.2446e-05	3.86071	-0.00083068	3.88071	-0.00166	3.93639	2.358e-07				3.98071	2.8888e-06	3.97584	6.6506e-06	3.73071	0.00107	3.58587	0.00325
5.05074	-1.2324e-07	0.5		4.42078	-9.18e-08	0		4.3563	-9.218e-08	0				3.86654	-0.00085532		3.73575	0.00107				3.85586	-1.2208e-05	3.86654	-0.00085532	3.88575	-0.00171	3.95805	-0.00494				3.98574	3.067e-06	3.98079	6.5545e-06	3.73575	0.00107	3.61285	2.0415e-06
5.05571	-2.5036e-07	0.5		4.42576	1.902e-07	0		4.36075	1.7862e-07	0				3.87071	-0.00087046		3.76611	-1.7969e-06				3.86076	-1.195e-05	3.87071	-0.00087046	3.91756	3.5278e-07	3.9607	-0.0053				3.99075	3.2153e-06	3.9857	6.8544e-06	3.76611	1.7969e-06	3.6157	1.9137e-06
5.06074	-4.9216e-07	0.5		4.43075	1.0796e-07	0		4.37504	-1.2056e-07	0				3.87575	-0.00088908		3.77075	-1.5751e-06				3.86571	-1.2406e-05	3.87575	-0.00088908	3.92572	-1.3528e-07	3.96571	-0.00588				3.99571	3.0249e-06	3.99094	6.5819e-06	3.77075	1.5751e-06	3.62132	1.5787e-06
5.0657	-3.6752e-07	0.5		4.43589	-1.5276e-07	0		4.3807	1.7682e-07	0				3.88214	-0.00091344		3.77576	-1.2306e-06				3.871	-1.2276e-05	3.88214	-0.00091344	3.93597	2.5174e-07	3.97075	-0.00638				4.00075	2.8617e-06	3.99574	6.3583e-06	3.77576	1.2306e-06	3.6257	1.2047e-06
5.07098	-1.747e-07	0.5		4.44075	-9.488e-08	0		4.3905	-1.7692e-07	0				3.886	-0.0009259		3.78525	-8.9548e-07				3.87575	-1.2238e-05	3.886	-0.0009259	3.96026	-0.0009302	3.97574	-0.00681				4.0057	3.0441e-06	4.00074	6.3127e-06	3.78525	8.9548e-07	3.63663	8.2366e-07
5.0757	-3.0016e-07	0.5		4.44576	1.9326e-07	0		4.40475	1.3594e-07	0				3.92113	1.7006e-07		3.80969	0.00033684				3.8807	-1.2466e-05	3.92113	1.7006e-07	3.96712	-0.00107	3.98097	-0.0072				4.01071	3.1893e-06	4.00574	6.324e-06	3.80969	0.00033684	3.65788	0.00154
5.08074	-5.247e-07	0.5		4.4516	6.768e-08	0		4.4107	-1.765e-07	0				3.9311	-2.268e-08		3.81575	0.00051796				3.88576	-1.2504e-05	3.9311	-2.268e-08	3.97071	-0.00113	3.98571	-0.0075				4.01575	2.9914e-06	4.01071	6.266e-06	3.81575	0.00051796	3.66071	0.00184
5.08586	-4.0982e-07	0.5		4.45576	-1.9144e-07	0		4.42143	2.1274e-07	0				3.9357	2.5424e-07		3.82213	0.00068084				3.9217	2.4824e-07	3.9357	2.5424e-07	3.9893	-0.00136	3.9907	-0.00779				4.0207	2.833e-06	4.01574	6.0582e-06	3.82213	0.00068084	3.66663	0.0023
5.09071	-1.6456e-07	0.5		4.46071	-9.812e-08	0		4.43483	-1.408e-07	0				3.96157	-0.00052112		3.82575	0.00075432				3.92571	8.424e-08	3.96157	-0.00052112	3.99601	-0.00144	3.99589	-0.00804				4.02592	3.0487e-06	4.02074	5.7283e-06	3.82575	0.00075432	3.6707	0.00251
5.09574	-3.2498e-07	0.5		4.46671	1.838e-07	0		4.44071	1.7398e-07	0				3.96576	-0.00057552		3.83074	0.00083558				3.93074	-1.1938e-07	3.96576	-0.00057552	4.00076	-0.00148	4.00087	-0.00825				4.03075	3.1799e-06	4.02574	6.0452e-06	3.83074	0.00083558	3.67574	0.00271
5.13555	2.052e-07	0		4.47076	1.11e-07	0		4.45091	-2.0626e-07	0				3.97075	-0.00062816		3.83593	0.00090056				3.94853	-1.1304e-05	3.97075	-0.00062816	4.00571	-0.00153	4.00571	-0.00842				4.03575	2.9774e-06	4.03075	6.1497e-06	3.83593	0.00090056	3.68187	0.00287
5.1407	-1.7088e-07	0		4.47576	-1.954e-07	0		4.46616	1.1414e-07	0				3.97599	-0.00067288		3.84074	0.00094582				3.95572	-1.2198e-05	3.97599	-0.00067288	4.01071	-0.00158	4.01165	-0.00861				4.07466	1.216e-08	4.03573	5.8581e-06	3.84074	0.00094582	3.6857	0.00294
5.15133	1.861e-07	0		4.49139	1.5898e-07	0		4.47075	-1.7272e-07	0				3.98075	-0.00070778		3.84586	0.00098288				3.96074	-1.2004e-05	3.98075	-0.00070778	4.01576	-0.00162	4.01575	-0.00873				4.08074	2.079e-07	4.07407	1.6194e-07	3.84586	0.00098288	3.6907	0.00302
5.16582	-1.5712e-07	0		4.49589	-1.5948e-07	0		4.48609	1.1492e-07	0				3.98576	-0.00074246		3.85091	0.00101				3.96719	-1.1758e-05	3.98576	-0.00074246	4.02076	-0.00167	4.02075	-0.00885				4.10042	3.5466e-06	4.08075	2.9868e-07	3.85091	0.00101	3.69723	0.00308
5.1707	1.846e-07	0		4.50071	-9.628e-08	0		4.49075	-1.7114e-07	0				3.99154	-0.0007762		3.85571	0.00103				3.97071	-1.2002e-05	3.99154	-0.0007762	4.02575	-0.00171	4.02704	-0.00898				4.10571	3.2045e-06	4.09528	5.2251e-06	3.85571	0.00103	3.70075	0.00311
5.18593	-1.79e-07	0		4.50572	2.0776e-07	0		4.50475	1.229e-07	0				3.99575	-0.00079796		3.8607	0.00104				3.9757	-1.1718e-05	3.99575	-0.00079796	4.03077	-0.00176	4.03071	-0.00905				4.1107	3.2559e-06	4.1009	7.3313e-06	3.8607	0.00104	3.70569	0.00314
5.19074	1.8332e-07	0		4.51104	1.0172e-07	0		4.51146	-2.191e-07	0				4.00075	-0.00082006		3.8657	0.00105				3.98086	-1.1496e-05	4.00075	-0.00082006	4.03571	-0.0018	4.03576	-0.00914				4.11574	3.0572e-06	4.10575	7.451e-06	3.8657	0.00105	3.71092	0.00316
5.20495	-1.7616e-07	0		4.51577	-2.0408e-07	0		4.5264	2.28e-08	0				4.00716	-0.00084886		3.87075	0.00106				3.98576	-1.1744e-05	4.00716	-0.00084886	4.06957	1.854e-08	4.07131	6.768e-08				4.12075	2.8823e-06	4.11075	7.2224e-06	3.87075	0.00106	3.71571	0.00318
5.2109	1.7776e-07	0		4.5207	-9.984e-08	0		4.53075	-1.733e-07	0				4.01071	-0.00086394		3.87575	0.00106				3.99071	-1.1968e-05	4.01071	-0.00086394	4.07678	2.561e-07	4.07575	2.9688e-07				4.1257	3.0515e-06	4.11596	6.7204e-06	3.87575	0.00106	3.72075	0.00319
5.22624	-6.968e-08	0		4.52591	1.6848e-07	0		4.5448	1.2338e-07	0				4.01575	-0.00088262		3.88075	0.00107				3.99583	-1.2056e-05	4.01575	-0.00088262	4.10182	-0.00054436	4.08071	1.5312e-07				4.13075	3.1872e-06	4.12075	6.3678e-06	3.88075	0.00107	3.72591	0.0032
5.23075	1.8316e-07	0		4.53076	1.147e-07	0		4.55074	-1.713e-07	0				4.02158	-0.00090834		3.88582	0.00107				4.00076	-1.2188e-05	4.02158	-0.00090834	4.10589	-0.0008675	4.08571	-9.828e-08				4.13575	3.0116e-06	4.12574	6.4099e-06	3.88582	0.00107	3.7307	0.0032
5.24468	-1.7156e-07	0		4.53576	-2.0594e-07	0		4.56123	2.3528e-07	0				4.02575	-0.00092158		3.91631	-1.7799e-06				4.00575	-1.2478e-05	4.02575	-0.00092158	4.11076	-0.00105	4.10766	-0.00499				4.14075	2.8357e-06	4.1307	6.3611e-06	3.91631	1.7799e-06	3.73571	0.0032
5.25075	1.841e-07	0		4.54075	-9.922e-08	0		4.57571	-1.0648e-07	0				4.03073	-0.00093754		3.92075	-1.3405e-06				4.01071	-1.2606e-05	4.03073	-0.00093754	4.11575	-0.00116	4.11075	-0.00541				4.1457	3.0162e-06	4.13571	6.069e-06	3.92075	1.3405e-06	3.76591	1.8811e-06
5.26146	-2.001e-07	0		4.54592	1.702e-07	0		4.5807	1.6618e-07	0				4.03586	-0.00095646		3.92569	-1.18e-06				4.01572	-1.25e-05	4.03586	-0.00095646	4.13252	-0.00139	4.11575	-0.00601				4.15113	3.2299e-06	4.14075	5.9454e-06	3.92569	1.18e-06	3.77075	1.3524e-06
5.27527	1.7274e-07	0		4.55075	1.1864e-07	0		4.59117	-2.2934e-07	0				4.0783	6.6536e-07		3.93207	-1.2346e-06				4.02075	-1.2322e-05	4.0783	6.6536e-07	4.13575	-0.00143	4.12075	-0.00651				4.1557	2.9927e-06	4.1457	6.1661e-06	3.93207	1.2346e-06	3.77579	1.1714e-06
5.28075	-1.8198e-07	0		4.55571	-2.0764e-07	0		4.60626	1.225e-07	0				4.0807	2.0474e-07		3.94945	9.6968e-05				4.02575	-1.2868e-05	4.0807	2.0474e-07	4.14075	-0.00149	4.12574	-0.00694				4.16069	2.8279e-06	4.15071	6.1931e-06	3.94945	9.6968e-05	3.7807	1.0883e-06
5.29602	1.629e-07	0		4.56096	-8.866e-08	0		4.61071	-1.6518e-07	0				4.10699	-0.00031354		3.96873	0.00061162				4.03094	-1.2956e-05	4.10699	-0.00031354	4.14575	-0.00154	4.13075	-0.00732				4.16646	3.0224e-06	4.1557	6.0227e-06	3.96873	0.00061162	3.80091	0.00054096
5.30075	-1.7866e-07	0		4.56572	2.0676e-07	0		4.62508	1.3618e-07	0				4.1107	-0.00039578		3.97075	0.00065934				4.03575	-1.2628e-05	4.1107	-0.00039578	4.15071	-0.00159	4.13643	-0.0077				4.17074	3.1443e-06	4.1607	5.9035e-06	3.97075	0.00065934	3.82046	0.00242
5.31469	1.9764e-07	0		4.57075	1.173e-07	0		4.6307	-1.643e-07	0				4.11648	-0.00050476		3.9759	0.00076082				4.07863	1.8294e-07	4.11648	-0.00050476	4.15571	-0.00164	4.14075	-0.00795				4.17574	2.9632e-06	4.16623	5.9721e-06	3.9759	0.00076082	3.82571	0.00265
5.32092	-1.7544e-07	0		4.57619	-1.5182e-07	0		4.64534	1.2086e-07	0				4.12075	-0.00057104		3.98075	0.00083656				4.08075	2.2482e-07	4.12075	-0.00057104	4.16071	-0.00169	4.14575	-0.00819				4.18203	2.8081e-06	4.17075	6.103e-06	3.98075	0.00083656	3.83071	0.00279
5.33569	8.672e-08	0		4.58075	-1.001e-07	0		4.65182	-1.494e-07	0				4.12574	-0.00063206		3.9857	0.00089568				4.08571	8.902e-08	4.12574	-0.00063206	4.16575	-0.00173	4.15199	-0.00845				4.1857	2.997e-06	4.17575	5.929e-06	3.9857	0.00089568	3.83588	0.00289
5.34071	-1.8224e-07	0		4.58572	2.064e-07	0		4.66484	1.0336e-07	0				4.1321	-0.00069322		3.99071	0.00094032				4.11261	-1.1628e-05	4.1321	-0.00069322	4.17096	-0.00178	4.15575	-0.00858				4.22497	1.364e-07	4.18151	5.6666e-06	3.99071	0.00094032	3.841	0.00297
5.35498	1.6832e-07	0		4.59173	6.696e-08	0		4.67075	-1.6734e-07	0				4.13575	-0.00072308		3.99574	0.0009738				4.11575	-1.173e-05	4.13575	-0.00072308	4.17571	-0.00182	4.16075	-0.00873				4.23499	2.76e-08	4.18575	5.9673e-06	3.99574	0.0009738	3.8457	0.00302
5.36074	-1.8274e-07	0		4.596	-1.5376e-07	0		4.68497	1.3146e-07	0				4.14075	-0.00075886		4.00074	0.00099994				4.12086	-1.1294e-05	4.14075	-0.00075886	4.18075	-0.00187	4.16723	-0.00891				4.2648	3.0945e-06	4.21721	2.2676e-07	4.00074	0.00099994	3.85093	0.00306
5.37633	1.4674e-07	0		4.60071	-1.0368e-07	0		4.6907	-1.6334e-07	0				4.14659	-0.00080398		4.0057	0.00102				4.12571	-1.1436e-05	4.14659	-0.00080398	4.18626	-0.00191	4.171	-0.009				4.27074	3.2318e-06	4.2207	2.8822e-07	4.0057	0.00102	3.85575	0.0031
5.38226	-1.9198e-07	0		4.60712	1.7312e-07	0		4.70088	1.8394e-07	0				4.15075	-0.00082306		4.01075	0.00103				4.13074	-1.234e-05	4.15075	-0.00082306	4.21709	2.8414e-07	4.17575	-0.00911				4.27615	3.01e-06	4.2309	6.76e-09	4.01075	0.00103	3.86075	0.00312
5.39509	1.4704e-07	0		4.61075	1.2008e-07	0		4.71594	-1.0998e-07	0				4.15573	-0.00084942		4.01571	0.00104				4.13575	-1.194e-05	4.15573	-0.00084942	4.22071	8.308e-08	4.18087	-0.0092				4.28074	2.877e-06	4.23574	2.2912e-07	4.01571	0.00104	3.8657	0.00313
5.40117	-1.623e-07	0		4.61571	-2.0644e-07	0		4.7207	1.628e-07	0				4.16084	-0.00087424		4.02075	0.00105				4.14071	-1.1316e-05	4.16084	-0.00087424	4.22574	-1.1308e-07	4.18575	-0.00929				4.28574	3.0558e-06	4.26569	7.1531e-06	4.02075	0.00105	3.87094	0.00315
5.4158	1.6902e-07	0		4.62087	-9.366e-08	0		4.73615	-9.912e-08	0				4.1657	-0.00089774		4.02599	0.00105				4.14574	-1.1644e-05	4.1657	-0.00089774	4.23637	2.3456e-07	4.22005	2.1946e-07				4.29151	3.2727e-06	4.27074	6.8848e-06	4.02599	0.00105	3.8757	0.00316
5.42071	-1.798e-07	0		4.62577	2.0832e-07	0		4.74071	1.6106e-07	0				4.17071	-0.00091988		4.03075	0.00106				4.15075	-1.1806e-05	4.17071	-0.00091988	4.25802	-0.00102	4.22571	-7.386e-08				4.29574	2.9971e-06	4.27599	6.6188e-06	4.03075	0.00106	3.88075	0.00316
5.43151	1.6722e-07	0		4.63074	1.2444e-07	0		4.75504	-1.362e-07	0				4.17596	-0.00094214		4.03574	0.00106				4.15571	-1.222e-05	4.17596	-0.00094214	4.26075	-0.00111	4.25331	-0.00499				4.30071	2.8405e-06	4.2807	6.5687e-06	4.03574	0.00106	3.88576	0.00317
5.44631	-1.2284e-07	0		4.63597	-1.7396e-07	0		4.76154	2.3098e-07	0				4.18071	-0.0009623		4.06523	-1.8425e-06				4.16071	-1.2032e-05	4.18071	-0.0009623	4.26575	-0.00123	4.25574	-0.00613				4.30724	3.0489e-06	4.28575	6.5645e-06	4.06523	1.8425e-06	3.91512	1.8573e-06
5.45075	1.8264e-07	0		4.64071	-1.0732e-07	0		4.77637	-2.33e-08	0				4.18575	-0.0009794		4.07219	-1.6122e-06				4.16571	-1.1864e-05	4.18575	-0.0009794	4.27076	-0.00132	4.2616	-0.00729				4.3107	3.1671e-06	4.29127	6.4213e-06	4.07219	1.6122e-06	3.9207	1.5465e-06
5.46492	-1.71e-07	0		4.64576	2.0722e-07	0		4.78076	1.642e-07	0				4.22059	2.3738e-07		4.07571	-1.2132e-06				4.17096	-1.225e-05	4.22059	2.3738e-07	4.2757	-0.00139	4.26575	-0.00773				4.31573	2.9769e-06	4.29571	6.0429e-06	4.07571	1.2132e-06	3.92574	1.1679e-06
5.47071	1.8232e-07	0		4.6507	1.298e-07	0		4.79484	-1.4184e-07	0				4.23018	-1.002e-07		4.08509	-8.8662e-07				4.17575	-1.2242e-05	4.23018	-1.002e-07	4.28071	-0.00146	4.27074	-0.00809				4.32226	2.8622e-06	4.30071	6.0205e-06	4.08509	8.8662e-07	3.93619	8.1394e-07
5.48571	-1.7086e-07	0		4.65573	-2.0378e-07	0		4.80074	1.628e-07	0				4.2357	2.5348e-07		4.10944	0.000337				4.18075	-1.2136e-05	4.2357	2.5348e-07	4.28571	-0.00152	4.27727	-0.00844				4.32571	3.0311e-06	4.30648	6.2093e-06	4.10944	0.000337	3.95782	0.00151
5.49231	1.9024e-07	0		4.66071	-1.0858e-07	0		4.8116	-2.576e-07	0				4.25973	-0.00051886		4.11575	0.00051678				4.18652	-1.2634e-05	4.25973	-0.00051886	4.29075	-0.00158	4.28071	-0.00858				4.3307	3.159e-06	4.31075	6.2259e-06	4.11575	0.00051678	3.96092	0.00182
5.50497	-1.4816e-07	0		4.66576	2.0424e-07	0		4.82535	1.2286e-07	0				4.26575	-0.0006122		4.12076	0.00064296				4.22144	2.3562e-07	4.26575	-0.0006122	4.29595	-0.00163	4.28571	-0.00875				4.33593	2.9695e-06	4.31569	5.8431e-06	4.12076	0.00064296	3.96574	0.00219
5.51075	1.8376e-07	0		4.67077	1.2448e-07	0		4.83071	-1.621e-07	0				4.27158	-0.00067956		4.12575	0.00074362				4.22575	1.0156e-07	4.27158	-0.00067956	4.30072	-0.00168	4.29221	-0.00893				4.36482	6.564e-08	4.32215	5.7929e-06	4.12575	0.00074362	3.97075	0.00246
5.52527	-1.5562e-07	0		4.67576	-2.0552e-07	0		4.84112	2e-07	0				4.27571	-0.0007171		4.13071	0.00082016				4.23085	-1.2554e-07	4.27571	-0.0007171	4.30576	-0.00173	4.29571	-0.00901				4.37471	2.698e-08	4.32571	5.9008e-06	4.13071	0.00082016	3.97591	0.00265
5.53075	1.8252e-07	0		4.68075	-1.0608e-07	0		4.85471	-1.5232e-07	0				4.28074	-0.00075616		4.13589	0.0008821				4.25354	-1.0898e-05	4.28074	-0.00075616	4.31155	-0.00179	4.30075	-0.00912				4.38074	2.2202e-07	4.33071	5.7956e-06	4.13589	0.0008821	3.98071	0.00278
5.5459	-1.79e-07	0		4.68601	1.739e-07	0		4.86071	1.6188e-07	0				4.28592	-0.00079326		4.1407	0.00092672				4.25575	-1.07e-05	4.28592	-0.00079326	4.31576	-0.00183	4.30592	-0.00922				4.4005	3.1646e-06	4.33727	5.7135e-06	4.1407	0.00092672	3.9857	0.00287
5.55075	1.7992e-07	0		4.69071	1.3122e-07	0		4.87504	-1.3402e-07	0				4.29075	-0.00082482		4.1457	0.00096208				4.2607	-1.063e-05	4.29075	-0.00082482	4.32076	-0.00187	4.31076	-0.0093				4.40575	3.1432e-06	4.36598	2.792e-08	4.1457	0.00096208	3.99071	0.00294
5.56573	-1.9694e-07	0		4.69576	-2.0342e-07	0		4.88074	1.6112e-07	0				4.29569	-0.00085254		4.15099	0.00098904				4.26576	-1.0746e-05	4.29569	-0.00085254	4.32691	-0.00193	4.31575	-0.00938				4.41075	3.2745e-06	4.37075	5.36e-09	4.15099	0.00098904	3.99594	0.003
5.57098	1.7522e-07	0		4.70119	-8.59e-08	0		4.89553	-1.1656e-07	0				4.30091	-0.00087942		4.15575	0.00101				4.27075	-1.16e-05	4.30091	-0.00087942	4.33072	-0.00196	4.32101	-0.00946				4.41641	3.0236e-06	4.37569	2.3678e-07	4.15575	0.00101	4.00075	0.00303
5.58569	-8.978e-08	0		4.70576	2.0146e-07	0		4.90186	1.9212e-07	0				4.30571	-0.0009042		4.16071	0.00102				4.27575	-1.168e-05	4.30571	-0.0009042	4.33574	-0.002	4.32572	-0.00952				4.42071	2.8518e-06	4.38074	2.591e-07	4.16071	0.00102	4.00574	0.00307
5.5907	1.8182e-07	0		4.71075	1.2856e-07	0		4.91478	-1.284e-07	0				4.3107	-0.00092614		4.16635	0.00103				4.28096	-1.1632e-05	4.3107	-0.00092614	4.36891	-2.506e-08	4.33075	-0.00958				4.4257	3.0504e-06	4.40006	4.2506e-06	4.16635	0.00103	4.01075	0.00309
5.6067	-1.5248e-07	0		4.71674	-2.077e-07	0		4.92075	1.6264e-07	0				4.3157	-0.00094546		4.17075	0.00104				4.28575	-1.1588e-05	4.3157	-0.00094546	4.3757	2.0844e-07	4.33571	-0.00964				4.43202	3.1859e-06	4.40575	7.7001e-06	4.17075	0.00104	4.01574	0.0031
5.61075	1.7674e-07	0		4.72075	-1.0808e-07	0		4.93491	-1.2976e-07	0				4.32071	-0.00096546		4.17575	0.00104				4.2907	-1.1844e-05	4.32071	-0.00096546	4.38075	6.678e-08	4.37526	2.9538e-07				4.43569	2.9766e-06	4.41069	7.2978e-06	4.17575	0.00104	4.0207	0.00312
5.62624	-1.79e-07	0		4.72572	1.9286e-07	0		4.94075	1.62e-07	0				4.3257	-0.00098604		4.18215	0.00105				4.29596	-1.174e-05	4.3257	-0.00098604	4.38574	-1.1974e-07	4.38074	1.5464e-07				4.44074	2.8122e-06	4.41597	6.8448e-06	4.18215	0.00105	4.02574	0.00312
5.63226	1.9084e-07	0		4.73204	4.634e-08	0		4.95091	-1.787e-07	0				4.33075	-0.001		4.18575	0.00105				4.30071	-1.1606e-05	4.33075	-0.001	4.40749	-0.00109	4.38644	-8.236e-08				4.4472	3.0305e-06	4.42075	6.7553e-06	4.18575	0.00105	4.0307	0.00313
5.64507	-1.405e-07	0		4.73576	-2.027e-07	0		4.96619	1.2058e-07	0				4.33596	-0.00102		4.2149	-1.9285e-06				4.30574	-1.1762e-05	4.33596	-0.00102	4.41071	-0.0012	4.40799	-0.0053				4.45075	3.1271e-06	4.42571	6.5742e-06	4.2149	1.9285e-06	4.03575	0.00313
5.65118	1.692e-07	0		4.74073	-1.1418e-07	0		4.97075	-1.634e-07	0				4.37041	2.256e-08		4.2207	-1.2992e-06				4.31129	-1.202e-05	4.37041	2.256e-08	4.41575	-0.00132	4.41075	-0.00568				4.45574	2.9393e-06	4.43155	6.5077e-06	4.2207	1.2992e-06	4.06423	2.0323e-06
5.66603	-1.625e-07	0		4.74589	2.0574e-07	0		4.98609	1.1376e-07	0				4.37574	2.7562e-07		4.22594	-1.176e-06				4.31576	-1.1964e-05	4.37574	2.7562e-07	4.42075	-0.00142	4.4172	-0.00642				4.46092	2.7805e-06	4.43571	5.958e-06	4.22594	1.176e-06	4.0722	1.0901e-06
5.67076	1.7876e-07	0		4.75075	1.3362e-07	0		4.99075	-1.5938e-07	0				4.38213	1.149e-07		4.2307	-1.1617e-06				4.32071	-1.1544e-05	4.38213	1.149e-07	4.42575	-0.0015	4.42071	-0.00677				4.46574	2.9589e-06	4.44075	5.8884e-06	4.2307	1.1617e-06	4.07575	1.1408e-06
5.68602	-1.8162e-07	0		4.75571	-1.8816e-07	0		5.0137	-2.224e-05	2				4.4071	-0.00032152		4.2478	0.000105004				4.32687	-1.2172e-05	4.4071	-0.00032152	4.4307	-0.00156	4.42574	-0.00719				4.4707	3.0885e-06	4.44714	6.0691e-06	4.2478	0.000105004	4.08069	1.0509e-06
5.6907	1.766e-07	0		4.76098	-9.488e-08	0		5.01571	-2.3954e-05	2				4.41084	-0.0004136		4.26823	0.00061408				4.33075	-1.2664e-05	4.41084	-0.0004136	4.43654	-0.00163	4.43087	-0.00759				4.47593	2.9223e-06	4.45075	6.095e-06	4.26823	0.00061408	4.09954	0.000529
5.70487	-1.7662e-07	0		4.76577	1.9632e-07	0		5.02074	-2.635e-05	2				4.4157	-0.00051714		4.27075	0.00066936				4.33575	-1.2436e-05	4.4157	-0.00051714	4.44075	-0.00168	4.43571	-0.00791				4.48075	2.7597e-06	4.45574	5.7947e-06	4.27075	0.00066936	4.11933	0.00241
5.71116	1.7206e-07	0		4.77075	1.3538e-07	0		5.02685	-3.0168e-05	2				4.42075	-0.00060128		4.27599	0.00076496				4.37367	-2.7658e-07	4.42075	-0.00060128	4.4457	-0.00174	4.44074	-0.00821				4.48574	2.9443e-06	4.46071	5.6523e-06	4.27599	0.00076496	4.1257	0.00265
5.72626	-7.508e-08	0		4.77592	-2.0402e-07	0		5.03072	-3.3242e-05	2				4.42595	-0.00067302		4.28075	0.00083222				4.38472	1.7168e-07	4.42595	-0.00067302	4.4518	-0.0018	4.44596	-0.00847				4.52737	7.458e-08	4.46575	5.8403e-06	4.28075	0.00083222	4.13073	0.00277
5.73071	1.8074e-07	0		4.78071	-1.2126e-07	0		5.03575	-3.7638e-05	2				4.43071	-0.00072506		4.2857	0.00088612				4.41122	-1.1352e-05	4.43071	-0.00072506	4.45571	-0.00184	4.45076	-0.00867				4.53466	1.664e-08	4.47075	5.828e-06	4.2857	0.00088612	4.13571	0.00285
5.74592	-1.7808e-07	0		4.78572	1.833e-07	0		5.04215	-4.3206e-05	2				4.4357	-0.00077164		4.29133	0.00093098				4.41575	-1.1346e-05	4.4357	-0.00077164	4.4607	-0.00188	4.4557	-0.00886				4.56526	3.0225e-06	4.47593	5.4802e-06	4.29133	0.00093098	4.14075	0.00292
5.7507	1.7702e-07	0		4.79075	1.365e-07	0		5.04576	-4.6908e-05	2				4.44075	-0.0008117		4.29575	0.00095832				4.42099	-1.1098e-05	4.44075	-0.0008117	4.46717	-0.00194	4.46075	-0.00902				4.57226	3.1652e-06	4.48075	5.4472e-06	4.29575	0.00095832	4.14575	0.00297
5.76146	-1.82e-07	0		4.79593	-2.0198e-07	0		5.05071	-5.1966e-05	2				4.44575	-0.00084946		4.30071	0.00098174				4.42571	-1.1568e-05	4.44575	-0.00084946	4.4707	-0.00197	4.46587	-0.00917				4.5757	2.9917e-06	4.4857	5.7897e-06	4.30071	0.00098174	4.15097	0.00301
5.77583	1.7642e-07	0		4.80071	-1.2304e-07	0		5.05593	-5.7158e-05	2				4.45071	-0.00088064		4.30693	0.001				4.4307	-1.202e-05	4.45071	-0.00088064	4.47588	-0.00202	4.47075	-0.00929				4.58074	2.8339e-06	4.51759	2.501e-07	4.30693	0.001	4.15571	0.00304
5.78071	-1.7988e-07	0		4.80576	1.894e-07	0		5.06075	-6.208e-05	2				4.45575	-0.00090818		4.31074	0.00101				4.4363	-1.1806e-05	4.45575	-0.00090818	4.48094	-0.00206	4.47575	-0.0094				4.58593	2.9987e-06	4.52074	2.5426e-07	4.31074	0.00101	4.16075	0.00306
5.79592	1.7744e-07	0		4.81092	1.1774e-07	0		5.06575	-6.7908e-05	2				4.46071	-0.00093522		4.31575	0.00102				4.44071	-1.161e-05	4.46071	-0.00093522	4.48576	-0.0021	4.48088	-0.0095				4.59071	3.1489e-06	4.53502	2.0544e-07	4.31575	0.00102	4.16666	0.00307
5.80075	-1.7838e-07	0		4.81576	-1.9014e-07	0		5.071	-7.3982e-05	2				4.46575	-0.00095788		4.32217	0.00103				4.44575	-1.1916e-05	4.46575	-0.00095788	4.5197	1.4436e-07	4.48575	-0.00958				4.5957	2.9679e-06	4.56312	7.1609e-06	4.32217	0.00103	4.17075	0.00308
5.8158	1.5576e-07	0		4.82075	-1.1824e-07	0		5.07571	-7.9138e-05	2				4.47075	-0.00098124		4.32575	0.00103				4.45185	-1.238e-05	4.47075	-0.00098124	4.52575	-1.0828e-07	4.51961	2.6484e-07				4.60092	2.7682e-06	4.5657	7.0644e-06	4.32575	0.00103	4.17569	0.00309
5.821	-1.8044e-07	0		4.8262	1.4506e-07	0		5.08073	-8.457e-05	2				4.47571	-0.000999		4.33069	0.00103				4.45575	-1.2514e-05	4.47571	-0.000999	4.55157	-0.000656	4.53132	7.58e-09				4.60575	2.9603e-06	4.57228	6.7914e-06	4.33069	0.00103	4.18217	0.00309
5.8375	1.046e-07	0		4.83075	1.416e-07	0		5.08571	-9.0564e-05	2				4.48075	-0.00102		4.33588	0.00103				4.46074	-1.1808e-05	4.48075	-0.00102	4.556	-0.00112	4.53575	2.7158e-07				4.61075	3.1175e-06	4.57575	6.4097e-06	4.33588	0.00103	4.18575	0.00309
5.8407	-1.7182e-07	0		4.83572	-1.7646e-07	0		5.09097	-9.6994e-05	2				4.48575	-0.00104		4.36504	-1.8451e-06				4.46713	-1.172e-05	4.48575	-0.00104	4.57274	-0.00157	4.55819	-0.00527				4.61571	2.9288e-06	4.58074	6.4417e-06	4.36504	1.8451e-06	4.21597	1.8066e-06
5.85672	1.3478e-07	0		4.85071	2.004e-07	0		5.09571	-0.000102264	2				4.51827	4.525e-07		4.37076	-1.611e-06				4.47075	-1.2214e-05	4.51827	4.525e-07	4.57687	-0.00163	4.56071	-0.00565				4.62071	2.7653e-06	4.58726	6.542e-06	4.37076	1.611e-06	4.2207	1.5487e-06
5.8607	-1.748e-07	0		4.85713	-1.6736e-07	0		5.1331	-2.9462e-07	0				4.5216	1.423e-07		4.37575	-1.1921e-06				4.47574	-1.2252e-05	4.5216	1.423e-07	4.58075	-0.00168	4.56574	-0.00627				4.62575	2.9477e-06	4.59071	6.5448e-06	4.37575	1.1921e-06	4.22593	1.107e-06
5.87621	1.7956e-07	0		4.86075	-1.2464e-07	0		5.14076	1.9504e-07	0				4.53482	2.3548e-07		4.3858	-8.8102e-07				4.4809	-1.1906e-05	4.53482	2.3548e-07	4.58574	-0.00174	4.57097	-0.00681				4.63075	3.1001e-06	4.59574	6.2007e-06	4.3858	8.8102e-07	4.2352	8.0804e-07
5.88226	-1.9586e-07	0		4.86575	1.7676e-07	0		5.15474	-1.3252e-07	0				4.55957	-0.00054836		4.40992	0.00032744				4.48596	-1.2596e-05	4.55957	-0.00054836	4.59217	-0.00181	4.57576	-0.00724				4.63575	2.9292e-06	4.60093	6.0652e-06	4.40992	0.00032744	4.25886	0.00163
5.89592	1.3644e-07	0		4.87087	1.2856e-07	0		5.16074	1.8228e-07	0				4.5657	-0.00065492		4.41639	0.00050666				4.52075	2.472e-07	4.5657	-0.00065492	4.59571	-0.00185	4.58075	-0.00763				4.67391	1.282e-08	4.60575	6.1778e-06	4.41639	0.00050666	4.26574	0.00213
5.90075	-1.7798e-07	0		4.87573	-1.684e-07	0		5.17118	-1.807e-07	0				4.57071	-0.00071474		4.42071	0.00061396				4.52571	1.127e-07	4.57071	-0.00071474	4.60071	-0.0019	4.58575	-0.00797				4.6848	1.2528e-07	4.61071	6.0578e-06	4.42071	0.00061396	4.2707	0.00239
5.916	1.4476e-07	0		4.88075	-1.3022e-07	0		5.18501	1.3618e-07	0				4.57575	-0.00076602		4.42575	0.00071452				4.53085	-1.3674e-07	4.57575	-0.00076602	4.60582	-0.00195	4.59076	-0.00827				4.71568	3.0022e-06	4.61591	5.8391e-06	4.42575	0.00071452	4.27595	0.00258
5.92071	-1.768e-07	0		4.88597	2.0002e-07	0		5.19074	-1.5884e-07	0				4.58075	-0.00080812		4.43216	0.00081096				4.55363	-1.1662e-05	4.58075	-0.00080812	4.61071	-0.002	4.59575	-0.00852				4.72074	2.8234e-06	4.62075	5.8942e-06	4.43216	0.00081096	4.2807	0.0027
5.9362	1.6582e-07	0		4.89071	1.5734e-07	0		5.2057	1.2804e-07	0				4.586	-0.0008469		4.43571	0.00085304				4.55575	-1.1518e-05	4.586	-0.0008469	4.61575	-0.00205	4.60075	-0.00875				4.72591	2.9683e-06	4.62575	6.1144e-06	4.43571	0.00085304	4.28574	0.0028
5.94075	-1.7624e-07	0		4.89572	-1.625e-07	0		5.21075	-1.5768e-07	0				4.5907	-0.00087836		4.44075	0.00090122				4.56149	-1.1256e-05	4.5907	-0.00087836	4.62099	-0.00209	4.60595	-0.00894				4.73099	3.1373e-06	4.63075	5.9321e-06	4.44075	0.00090122	4.29159	0.00288
5.95487	2.0424e-07	0		4.9009	-1.0724e-07	0		5.22463	1.6518e-07	0				4.59574	-0.00090788		4.44721	0.00094608				4.56571	-1.1824e-05	4.59574	-0.00090788	4.62571	-0.00214	4.61075	-0.0091				4.73575	2.9201e-06	4.63575	5.7351e-06	4.44721	0.00094608	4.29571	0.00292
5.96114	-1.7616e-07	0		4.90597	2.038e-07	0		5.23096	-1.5822e-07	0				4.60124	-0.00093598		4.4507	0.00096444				4.57074	-1.2088e-05	4.60124	-0.00093598	4.63075	-0.00218	4.61575	-0.00924				4.74071	2.772e-06	4.67504	2.273e-07	4.4507	0.00096444	4.30075	0.00296
5.97628	5.86e-08	0		4.91075	1.534e-07	0		5.24573	9.878e-08	0				4.60575	-0.0009597		4.4557	0.00098464				4.57678	-1.213e-05	4.60575	-0.0009597	4.63571	-0.00222	4.62085	-0.00937				4.74576	2.9506e-06	4.68157	1.6578e-07	4.4557	0.00098464	4.30694	0.003
5.98075	-1.7886e-07	0		4.91572	-1.6066e-07	0		5.25071	-1.6498e-07	0				4.61075	-0.00098292		4.46087	0.001				4.58071	-1.1644e-05	4.61075	-0.00098292	4.66782	-1.3548e-07	4.62575	-0.00947				4.75071	3.0977e-06	4.70021	3.7046e-06	4.46087	0.001	4.31071	0.00302
5.99624	1.7312e-07	0		4.92095	-1.0324e-07	0		5.26479	1.4162e-07	0				4.61677	-0.00101		4.46574	0.00101				4.58571	-1.175e-05	4.61677	-0.00101	4.67571	2.304e-07	4.63075	-0.00957				4.75571	2.8994e-06	4.70574	7.7379e-06	4.46574	0.00101	4.31573	0.00303
6.0007	-1.7634e-07	0		4.92576	1.6766e-07	0		5.27075	-1.6538e-07	0				4.62075	-0.00102		4.47074	0.00102				4.59217	-1.2066e-05	4.62075	-0.00102	4.68075	8.114e-08	4.63662	-0.00966				4.76095	2.7222e-06	4.71157	7.182e-06	4.47074	0.00102	4.32221	0.00304
6.01142	1.5776e-07	0		4.93075	1.5642e-07	0		5.28109	1.791e-07	0				4.62571	-0.00105		4.47591	0.00102				4.59575	-1.1788e-05	4.62571	-0.00105	4.68625	-1.3322e-07	4.67701	2.856e-07				4.76575	2.9239e-06	4.7157	6.9982e-06	4.47591	0.00102	4.32571	0.00305
6.02583	-1.7848e-07	0		4.93593	-2.0414e-07	0		5.29476	-1.619e-07	0				4.63209	-0.00107		4.48091	0.00103				4.60075	-1.1788e-05	4.63209	-0.00107	4.70667	-0.00122	4.68087	1.6478e-07				4.77075	3.0963e-06	4.7207	6.7627e-06	4.48091	0.00103	4.33075	0.00306
6.03075	1.8126e-07	0		4.94071	-1.5074e-07	0		5.30075	1.758e-07	0				4.63574	-0.00108		4.48574	0.00103				4.60593	-1.2184e-05	4.63574	-0.00108	4.71075	-0.00138	4.68575	-1.0062e-07				4.77611	2.8924e-06	4.72585	6.7699e-06	4.48574	0.00103	4.33592	0.00306
6.04588	-1.9202e-07	0		4.94576	1.6388e-07	0		5.31129	-1.9266e-07	0				4.67126	1.1236e-07		4.51624	-1.73e-06				4.61071	-1.2266e-05	4.67126	1.1236e-07	4.71715	-0.00154	4.70776	-0.00529				4.78071	2.7415e-06	4.73074	6.4675e-06	4.51624	1.73e-06	4.36313	2.1527e-06
6.05071	1.8162e-07	0		4.95148	1.0178e-07	0		5.32544	1.183e-07	0				4.67595	2.6918e-07		4.52075	-1.2334e-06				4.61571	-1.214e-05	4.67595	2.6918e-07	4.72075	-0.00161	4.71075	-0.00575				4.78575	2.9362e-06	4.7357	6.1767e-06	4.52075	1.2334e-06	4.36574	1.7705e-06
6.06574	-1.787e-07	0		4.95576	-1.6444e-07	0		5.33074	-1.6766e-07	0				4.6807	1.9108e-07		4.52595	-1.1715e-06				4.62086	-1.2202e-05	4.6807	1.9108e-07	4.7257	-0.00169	4.71587	-0.00639				4.82428	1.3956e-07	4.7409	6.2259e-06	4.52595	1.1715e-06	4.37075	1.1918e-06
6.07075	1.7988e-07	0		4.96071	-1.5492e-07	0		5.34129	1.9208e-07	0				4.70704	-0.00033382		4.53075	-1.1964e-06				4.62571	-1.229e-05	4.70704	-0.00033382	4.7308	-0.00177	4.72071	-0.00689				4.83476	1.138e-08	4.74574	6.1553e-06	4.53075	1.1964e-06	4.3757	1.1214e-06
6.08745	-1.4344e-07	0		4.96697	1.9828e-07	0		5.35649	-8.488e-08	0				4.71121	-0.00044456		4.54867	9.1292e-05				4.63071	-1.2582e-05	4.71121	-0.00044456	4.73575	-0.00183	4.7257	-0.00736				4.86349	2.9423e-06	4.75074	6.1342e-06	4.54867	9.1292e-05	4.3807	1.1098e-06
6.09074	1.7174e-07	0		4.97075	1.6406e-07	0		5.36076	1.7136e-07	0				4.71571	-0.00054752		4.56835	0.00058592				4.63571	-1.2948e-05	4.71571	-0.00054752	4.74076	-0.00189	4.73095	-0.00778				4.86571	3.0016e-06	4.75574	5.8022e-06	4.56835	0.00058592	4.40185	0.00051112
6.10596	-1.97e-07	0		4.97572	-1.472e-07	0		5.37496	-1.6394e-07	0				4.72075	-0.00064068		4.57222	0.00066842				4.67757	4.894e-08	4.72075	-0.00064068	4.74599	-0.00195	4.73574	-0.0081				4.87075	3.1518e-06	4.7607	5.8347e-06	4.57222	0.00066842	4.4089	0.00144
6.11071	1.7992e-07	0		4.99127	1.5518e-07	0		5.3807	1.755e-07	0				4.72598	-0.00071674		4.57575	0.0007311				4.68075	2.366e-07	4.72598	-0.00071674	4.75076	-0.002	4.74075	-0.00839				4.87574	2.9443e-06	4.76574	6.1679e-06	4.57575	0.0007311	4.41074	0.00164
6.12627	-2.0666e-07	0		4.99588	-1.8374e-07	0		5.39549	-1.173e-07	0				4.73076	-0.00077338		4.58074	0.00080332				4.68622	9.016e-08	4.73076	-0.00077338	4.75571	-0.00205	4.74614	-0.00866				4.8807	2.7573e-06	4.77074	6.0477e-06	4.58074	0.00080332	4.4166	0.00211
6.13226	1.9698e-07	0		5.00076	-1.469e-07	0		5.40181	2.2064e-07	0				4.73575	-0.00082174		4.58591	0.00086102				4.71198	-1.1754e-05	4.73575	-0.00082174	4.76076	-0.0021	4.75075	-0.00887				4.88575	2.9406e-06	4.7757	5.9012e-06	4.58591	0.00086102	4.42075	0.00233
6.1459	-1.446e-07	0		5.00576	1.5012e-07	0		5.41473	-1.5608e-07	0				4.74154	-0.00087018		4.59074	0.0009022				4.71711	-1.1298e-05	4.74154	-0.00087018	4.76572	-0.00215	4.75575	-0.00905				4.8907	3.0767e-06	4.78075	5.6618e-06	4.59074	0.0009022	4.42569	0.00252
6.15071	1.806e-07	0		5.01099	1.268e-07	0		5.42071	1.7474e-07	0				4.74575	-0.00090238		4.59571	0.00093496				4.72075	-1.1312e-05	4.74575	-0.00090238	4.77072	-0.00219	4.7617	-0.00924				4.89574	2.8975e-06	4.78574	5.9769e-06	4.59571	0.00093496	4.4319	0.00267
6.16607	-1.5634e-07	0		5.01573	-1.447e-07	0		5.43479	-1.6974e-07	0				4.75071	-0.00093644		4.60088	0.0009609				4.72575	-1.1938e-05	4.75071	-0.00093644	4.77575	-0.00224	4.76575	-0.00935				4.90111	2.7091e-06	4.81622	2.592e-07	4.60088	0.0009609	4.43571	0.00274
6.1707	1.8048e-07	0		5.02075	-1.5284e-07	0		5.4407	1.74e-07	0				4.7571	-0.00097358		4.60599	0.00097866				4.73088	-1.2114e-05	4.7571	-0.00097358	4.78077	-0.00228	4.77071	-0.00946				4.90574	2.9143e-06	4.82234	1.319e-07	4.60599	0.00097866	4.44075	0.00282
6.18597	-1.6646e-07	0		5.02592	1.9014e-07	0		5.45567	-1.097e-07	0				4.76075	-0.0009945		4.61071	0.00099134				4.73575	-1.2508e-05	4.76075	-0.0009945	4.78575	-0.00232	4.77706	-0.0096				4.9107	3.0708e-06	4.83506	2.2048e-07	4.61071	0.00099134	4.4472	0.00289
6.19074	1.7806e-07	0		5.03076	1.6758e-07	0		5.4607	1.7092e-07	0				4.76571	-0.00102		4.61571	0.001				4.74075	-1.2086e-05	4.76571	-0.00102	4.81942	1.7434e-07	4.78075	-0.00966				4.91642	2.8524e-06	4.8625	7.2452e-06	4.61571	0.001	4.45075	0.00291
6.20601	-1.7648e-07	0		5.03572	-1.4104e-07	0		5.47479	-1.6922e-07	0				4.7716	-0.00104		4.62071	0.00101				4.74601	-1.2338e-05	4.7716	-0.00104	4.82682	-1.5006e-07	4.78575	-0.00975				4.9207	2.718e-06	4.86596	7.062e-06	4.62071	0.00101	4.45569	0.00295
6.21126	1.7232e-07	0		5.04071	-1.7042e-07	0		5.48075	1.749e-07	0				4.77575	-0.00106		4.62575	0.00101				4.75076	-1.2358e-05	4.77575	-0.00106	4.85184	-0.00073678	4.81899	4.1186e-07				4.92574	2.9113e-06	4.87096	6.7385e-06	4.62575	0.00101	4.46088	0.00297
6.22773	-1.067e-07	0		5.04577	1.4774e-07	0		5.49603	-4.916e-08	0				4.78071	-0.00108		4.63071	0.00102				4.75575	-1.2488e-05	4.78071	-0.00108	4.85917	-0.00141	4.83477	2.2698e-07				4.93205	3.1088e-06	4.87571	6.5597e-06	4.63071	0.00102	4.46575	0.00299
6.23071	1.7384e-07	0		5.05075	1.77e-07	0		5.50075	1.7216e-07	0				4.78585	-0.0011		4.636	0.00102				4.76071	-1.2062e-05	4.78585	-0.0011	4.86575	-0.00163	4.85773	-0.00535				4.93575	2.881e-06	4.88069	6.393e-06	4.636	0.00102	4.47071	0.003
6.24615	-1.6158e-07	0		5.05576	-1.4454e-07	0		5.51479	-1.6482e-07	0				4.81919	5.8058e-07		4.6663	-1.769e-06				4.76576	-1.2272e-05	4.81919	5.8058e-07	4.871	-0.00174	4.86074	-0.00581				4.97445	7.6e-10	4.88575	6.3305e-06	4.6663	1.769e-06	4.47591	0.00301
6.25075	1.7826e-07	0		5.06085	-1.3924e-07	0		5.52071	1.7384e-07	0				4.83638	2.191e-07		4.6707	-1.6299e-06				4.77075	-1.2562e-05	4.83638	2.191e-07	4.87575	-0.00181	4.8657	-0.00644				4.98071	2.0208e-07	4.8907	6.2163e-06	4.6707	1.6299e-06	4.48071	0.00301
6.26638	-1.8604e-07	0		5.06576	1.4158e-07	0		5.53109	-1.7548e-07	0				4.85994	-0.00058282		4.67575	-1.1669e-06				4.77575	-1.2498e-05	4.85994	-0.00058282	4.88075	-0.00189	4.87083	-0.007				5.0005	3.3957e-06	4.89575	5.9011e-06	4.67575	1.1669e-06	4.48571	0.00301
6.27093	1.7868e-07	0		5.07074	1.851e-07	0		5.54473	1.4236e-07	0				4.86654	-0.00070014		4.6864	-8.9616e-07				4.7809	-1.2384e-05	4.86654	-0.00070014	4.88575	-0.00195	4.87575	-0.00746				5.0057	3.0826e-06	4.90075	5.7049e-06	4.6864	8.9616e-07	4.51533	1.7981e-06
6.28604	-1.1508e-07	0		5.07651	-1.4748e-07	0		5.55085	-1.7402e-07	0				4.87076	-0.00075524		4.71003	0.00032528				4.78575	-1.2702e-05	4.87076	-0.00075524	4.89071	-0.00201	4.88074	-0.00785				5.01071	3.1942e-06	4.90575	6.023e-06	4.71003	0.00032528	4.5207	1.5865e-06
6.29075	1.7934e-07	0		5.08075	-1.6916e-07	0		5.5614	1.8674e-07	0				4.87575	-0.00081024		4.71572	0.00047876				4.82067	2.5916e-07	4.87575	-0.00081024	4.89575	-0.00206	4.88667	-0.00825				5.01575	2.959e-06	4.91074	5.9698e-06	4.71572	0.00047876	4.52574	1.0709e-06
6.29571	6.208e-08	0		5.08575	1.3662e-07	0		5.57563	-1.0358e-07	0				4.88212	-0.0008675		4.72071	0.00060038				4.82708	6.37e-08	4.88212	-0.0008675	4.90071	-0.00211	4.89071	-0.00849				5.02075	2.7735e-06	4.91621	5.7976e-06	4.72071	0.00060038	4.53494	7.888e-07
6.30071	-1.8866e-07	0		5.09172	1.012e-07	0		5.5807	1.6928e-07	0				4.88575	-0.00089548		4.72591	0.0007016				4.83071	-1.465e-07	4.88575	-0.00089548	4.90576	-0.00216	4.8957	-0.00874				5.02586	2.9411e-06	4.9207	5.8069e-06	4.72591	0.0007016	4.5577	0.0014
6.31601	1.4934e-07	0		5.09577	-1.3968e-07	0		5.59147	-1.8742e-07	0				4.89075	-0.0009288		4.73097	0.00077758				4.85289	-1.1416e-05	4.89075	-0.0009288	4.91084	-0.00221	4.90197	-0.00901				5.03075	3.0891e-06	4.92569	5.9045e-06	4.73097	0.00077758	4.56074	0.00169
6.32099	-1.8346e-07	0		5.10075	-1.707e-07	0		5.60623	6.36e-08	0				4.89723	-0.00096744		4.73575	0.00083438				4.85587	-1.125e-05	4.89723	-0.00096744	4.91575	-0.00226	4.90583	-0.00916				5.0357	2.9145e-06	4.93169	5.7473e-06	4.73575	0.00083438	4.5657	0.00206
6.33564	9.772e-08	0		5.10712	1.906e-07	0		5.61074	-1.6984e-07	0				4.90071	-0.00098332		4.74075	0.00088044				4.861	-1.1184e-05	4.90071	-0.00098332	4.92075	-0.0023	4.9107	-0.00931				5.04146	2.6718e-06	4.93575	5.6879e-06	4.74075	0.00088044	4.57217	0.00238
6.34071	-1.845e-07	0		5.11075	1.8556e-07	0		5.62501	1.37e-07	0				4.90575	-0.00101		4.74575	0.00091584				4.86571	-1.1326e-05	4.90575	-0.00101	4.92571	-0.00235	4.9172	-0.00949				5.04573	2.9135e-06	4.97453	2.0626e-07	4.74575	0.00091584	4.57575	0.0025
6.35495	1.9908e-07	0		5.11572	-1.3454e-07	0		5.63075	-1.7074e-07	0				4.91085	-0.00103		4.75074	0.00094238				4.871	-1.1506e-05	4.91085	-0.00103	4.93074	-0.00239	4.92075	-0.00958				5.0507	3.0573e-06	4.98075	2.2762e-07	4.75074	0.00094238	4.58074	0.00263
6.36075	-1.8246e-07	0		5.12088	-1.3926e-07	0		5.64547	1.1878e-07	0				4.91584	-0.00106		4.7557	0.00096226				4.87575	-1.162e-05	4.91584	-0.00106	4.93629	-0.00244	4.92574	-0.00968				5.05704	2.8351e-06	5.00328	7.482e-06	4.7557	0.00096226	4.58592	0.00273
6.3763	1.7532e-07	0		5.12572	1.3442e-07	0		5.65209	-2.2202e-07	0				4.92075	-0.00108		4.76071	0.00097774				4.8807	-1.1908e-05	4.92075	-0.00108	4.96907	-1.07e-07	4.93087	-0.00977				5.06075	2.6873e-06	5.00966	7.6292e-06	4.76071	0.00097774	4.59071	0.0028
6.38158	-1.9948e-07	0		5.13075	1.8726e-07	0		5.66484	1.3756e-07	0				4.92587	-0.0011		4.76575	0.00098796				4.88572	-1.2004e-05	4.92587	-0.0011	4.97575	2.3618e-07	4.9357	-0.00984				5.06575	2.8701e-06	5.01571	6.6673e-06	4.76575	0.00098796	4.59574	0.00285
6.39589	1.237e-07	0		5.13605	-2.005e-07	0		5.67075	-1.7094e-07	0				4.93117	-0.00112		4.77071	0.00099604				4.89076	-1.21e-05	4.93117	-0.00112	4.98084	8.888e-08	4.97614	2.755e-07				5.07221	3.0399e-06	5.02074	6.4735e-06	4.77071	0.00099604	4.60097	0.0029
6.40076	-1.8008e-07	0		5.14075	-1.7984e-07	0		5.68508	1.2908e-07	0				4.93575	-0.00113		4.77575	0.001				4.89575	-1.2072e-05	4.93575	-0.00113	4.98571	-1.3516e-07	4.98097	1.6808e-07				5.07574	2.847e-06	5.02595	6.4156e-06	4.77575	0.001	4.60575	0.00292
6.41565	1.5498e-07	0		5.14572	1.3298e-07	0		5.69075	-1.6946e-07	0				4.97148	2.752e-08		4.78075	0.00101				4.90071	-1.2028e-05	4.97148	2.752e-08	5.00662	-0.00138	5.00929	-0.00537				5.08071	2.6624e-06	5.03075	6.3736e-06	4.78075	0.00101	4.6107	0.00295
6.42071	-1.8368e-07	0		5.15071	2.033e-07	0		5.70566	1.202e-07	0				4.97599	2.6966e-07		4.78571	0.00101				4.90576	-1.2244e-05	4.97599	2.6966e-07	5.01076	-0.00156	5.01572	-0.00749				5.08586	2.862e-06	5.0357	6.2008e-06	4.78571	0.00101	4.6157	0.00296
6.43623	1.5914e-07	0		5.15577	-1.346e-07	0		5.71075	-1.6686e-07	0				4.98071	1.8454e-07		4.81558	-1.7962e-06				4.91072	-1.2568e-05	4.98071	1.8454e-07	5.01576	-0.00171	5.02071	-0.00816				5.1147	3.468e-08	5.04093	6.0502e-06	4.81558	1.7962e-06	4.62075	0.00298
6.44075	-1.7962e-07	0		5.16071	-1.9898e-07	0		5.72496	1.3926e-07	0				5.00699	-0.00035896		4.82222	-1.1825e-06				4.91575	-1.2608e-05	5.00699	-0.00035896	5.02076	-0.00182	5.02704	-0.00866				5.12071	2.0666e-07	5.04575	6.2553e-06	4.82222	1.1825e-06	4.62575	0.00299
6.45603	1.6152e-07	0		5.16572	1.2908e-07	0		5.73075	-1.6858e-07	0				5.01075	-0.00046534		4.82571	-1.1704e-06				4.92088	-1.2412e-05	5.01075	-0.00046534	5.02575	-0.0019	5.03076	-0.00888				5.13718	7.242e-08	5.05075	6.1028e-06	4.82571	1.1704e-06	4.63075	0.00299
6.46116	-1.8046e-07	0		5.17076	1.9444e-07	0		5.73571	-2.496e-08	0				5.0157	-0.00058544		4.83075	-1.2064e-06				4.92575	-1.257e-05	5.0157	-0.00058544	5.03091	-0.00198	5.03575	-0.00911				5.16602	2.9739e-06	5.05653	5.9626e-06	4.83075	1.2064e-06	4.63583	0.00299
6.47617	6.372e-08	0		5.17576	-1.3154e-07	0		5.74075	1.7332e-07	0				5.02153	-0.00069594		4.84719	8.8372e-05				4.9307	-1.3108e-05	5.02153	-0.00069594	5.03575	-0.00205	5.0422	-0.00933				5.17074	3.121e-06	5.06071	5.7591e-06	4.84719	8.8372e-05	4.66509	1.8e-06
6.48071	-1.869e-07	0		5.18075	-1.9084e-07	0		5.75475	-1.5428e-07	0				5.02574	-0.00075898		4.86978	0.00062986				4.93646	-1.2624e-05	5.02574	-0.00075898	5.04074	-0.00211	5.04571	-0.00944				5.17573	2.9132e-06	5.06575	5.9784e-06	4.86978	0.00062986	4.67075	1.1205e-06
6.49505	1.8274e-07	0		5.18587	1.4272e-07	0		5.76152	1.7972e-07	0				5.03075	-0.00081954		4.8757	0.00073386				4.973	-1.7132e-07	5.03075	-0.00081954	5.04596	-0.00217	5.05074	-0.00957				5.18202	2.668e-06	5.07232	5.7703e-06	4.8757	0.00073386	4.67573	1.105e-06
6.50071	-1.8742e-07	0		5.19074	1.9934e-07	0		5.77635	-2.476e-08	0				5.03585	-0.0008704		4.88074	0.00080154				4.98511	1.6712e-07	5.03585	-0.0008704	5.05075	-0.00222	5.05588	-0.00968				5.1857	2.9049e-06	5.07575	5.51e-06	4.88074	0.00080154	4.68188	1.0797e-06
6.51622	1.7774e-07	0		5.19575	-1.3106e-07	0		5.78071	1.6842e-07	0				5.04071	-0.00091238		4.88593	0.00085378				5.01196	-1.1958e-05	5.04071	-0.00091238	5.05574	-0.00227	5.06076	-0.00976				5.19073	3.058e-06	5.08073	5.7054e-06	4.88593	0.00085378	4.70199	0.00049152
6.52093	-1.7864e-07	0		5.20149	-8.772e-08	0		5.79493	-1.7628e-07	0				5.0457	-0.0009513		4.8907	0.00089066				5.01571	-1.1794e-05	5.0457	-0.0009513	5.06155	-0.00232	5.06575	-0.00984				5.19721	2.8348e-06	5.08728	5.8123e-06	4.8907	0.00089066	4.70571	0.00103
6.53467	2.1256e-07	0		5.20576	1.3218e-07	0		5.80075	1.6824e-07	0				5.05092	-0.00098514		4.89574	0.00092086				5.0207	-1.1668e-05	5.05092	-0.00098514	5.06575	-0.00236	5.07097	-0.00993				5.201	2.6927e-06	5.11592	2.62e-07	4.89574	0.00092086	4.72261	0.00232
6.54076	-1.8456e-07	0		5.21075	2.0122e-07	0		5.81127	-1.753e-07	0				5.0557	-0.00101		4.90071	0.00094384				5.02571	-1.1886e-05	5.0557	-0.00101	5.07074	-0.00241	5.07575	-0.00999				5.20574	2.8823e-06	5.12086	2.2336e-07	4.90071	0.00094384	4.72592	0.00244
6.55645	1.4196e-07	0		5.2167	-1.6754e-07	0		5.81575	-2.932e-08	0				5.06075	-0.00104		4.90575	0.00096126				5.03082	-1.2438e-05	5.06075	-0.00104	5.07702	-0.00246	5.08071	-0.01005				5.21093	3.0411e-06	5.13622	2.7904e-07	4.90575	0.00096126	4.7307	0.00257
6.56074	-1.8308e-07	0		5.22076	-1.9704e-07	0		5.82098	1.7468e-07	0				5.06575	-0.00107		4.91075	0.00097418				5.03575	-1.2846e-05	5.06575	-0.00107	5.08076	-0.00249	5.08571	-0.0101				5.21575	2.8578e-06	5.16382	7.1563e-06	4.91075	0.00097418	4.73574	0.00267
6.57628	1.6128e-07	0		5.22572	1.3068e-07	0		5.83467	-1.5832e-07	0				5.07075	-0.00109		4.91637	0.0009854				5.04071	-1.2286e-05	5.07075	-0.00109	5.0857	-0.00253	5.11805	3.2148e-07				5.2207	2.6807e-06	5.17075	6.7084e-06	4.91637	0.0009854	4.74074	0.00274
6.58075	-1.8312e-07	0		5.23208	8.916e-08	0		5.84076	1.6906e-07	0				5.07575	-0.00111		4.92071	0.00099102				5.04592	-1.2954e-05	5.07575	-0.00111	5.11878	3.6572e-07	5.1362	2.7156e-07				5.22595	2.8415e-06	5.17571	6.2974e-06	4.92071	0.00099102	4.74571	0.0028
6.59514	1.8336e-07	0		5.23576	-1.3084e-07	0		5.85663	-9.532e-08	0				5.08071	-0.00113		4.92575	0.0009952				5.0507	-1.269e-05	5.08071	-0.00113	5.12098	1.0502e-07	5.15798	-0.00562				5.23071	2.9848e-06	5.18153	6.4918e-06	4.92575	0.0009952	4.7507	0.00284
6.60169	-1.6092e-07	0		5.24075	-2.0316e-07	0		5.86075	1.6386e-07	0				5.08571	-0.00115		4.93189	0.0009989				5.05574	-1.2612e-05	5.08571	-0.00115	5.12575	-1.2088e-07	5.16075	-0.00605				5.2357	2.8318e-06	5.18575	6.2709e-06	4.93189	0.0009989	4.75574	0.00287
6.61479	1.828e-07	0		5.24589	1.5164e-07	0		5.87504	-1.7154e-07	0				5.11858	4.4032e-07		4.93575	0.00099974				5.0613	-1.2716e-05	5.11858	4.4032e-07	5.15208	-0.00088992	5.1672	-0.00684				5.27765	8.584e-08	5.19075	6.1317e-06	4.93575	0.00099974	4.76082	0.0029
6.62075	-1.8662e-07	0		5.2507	2.191e-07	0		5.88074	1.661e-07	0				5.1207	2.227e-07		4.96704	-1.7208e-06				5.06571	-1.2806e-05	5.1207	2.227e-07	5.17203	-0.00196	5.17075	-0.00721				5.28074	1.935e-07	5.19734	5.6614e-06	4.96704	1.7208e-06	4.76575	0.00292
6.63503	1.8488e-07	0		5.25572	-1.2804e-07	0		5.89525	-1.6178e-07	0				5.13481	2.356e-07		4.97075	-1.6288e-06				5.07071	-1.3086e-05	5.13481	2.356e-07	5.17571	-0.00202	5.1757	-0.00766				5.29898	3.4215e-06	5.20071	5.7376e-06	4.97075	1.6288e-06	4.77074	0.00293
6.64075	-1.892e-07	0		5.26105	-1.285e-07	0		5.90206	2.0528e-07	0				5.16012	-0.0006152		4.97589	-1.1349e-06				5.07681	-1.3654e-05	5.16012	-0.0006152	5.18075	-0.00209	5.18088	-0.00807				5.30731	2.9975e-06	5.20569	5.7965e-06	4.97589	1.1349e-06	4.77596	0.00294
6.65637	1.6326e-07	0		5.26577	1.2924e-07	0		5.91487	-1.4048e-07	0				5.16576	-0.0007222		4.98498	-8.6696e-07				5.081	-1.3474e-05	5.16576	-0.0007222	5.18646	-0.00217	5.18576	-0.0084				5.31074	3.1008e-06	5.21223	5.6814e-06	4.98498	8.6696e-07	4.78071	0.00294
6.66092	-1.7818e-07	0		5.27074	2.1384e-07	0		5.92071	1.686e-07	0				5.17075	-0.00079416		5.01143	0.00034908				5.08575	-1.3302e-05	5.17075	-0.00079416	5.19071	-0.00222	5.19071	-0.00869				5.31569	2.909e-06	5.21571	5.598e-06	5.01143	0.00034908	4.78573	0.00295
6.67464	2.3716e-07	0		5.27593	-1.4406e-07	0		5.93507	-1.6882e-07	0				5.17595	-0.00085222		5.01576	0.00046294				5.12393	2.7088e-07	5.17595	-0.00085222	5.1957	-0.00228	5.19601	-0.00896				5.32222	2.6761e-06	5.22075	5.7165e-06	5.01576	0.00046294	4.81504	1.7702e-06
6.68076	-1.8776e-07	0		5.28076	-2.1148e-07	0		5.9407	1.704e-07	0				5.18075	-0.00089602		5.02074	0.00058038				5.12571	1.437e-07	5.18075	-0.00089602	5.20183	-0.00234	5.20075	-0.00917				5.32571	2.8632e-06	5.22585	5.8295e-06	5.02074	0.00058038	4.82217	1.3374e-06
6.69629	1.1744e-07	0		5.28576	1.2842e-07	0		5.95588	-1.1648e-07	0				5.18575	-0.0009364		5.0257	0.0006768				5.14917	-1.1636e-05	5.18575	-0.0009364	5.20571	-0.00238	5.20571	-0.00936				5.33071	3.0085e-06	5.23093	5.7971e-06	5.0257	0.0006768	4.82575	1.0248e-06
6.70075	-1.8866e-07	0		5.29075	2.1238e-07	0		5.96075	1.6536e-07	0				5.19075	-0.0009739		5.03075	0.00075442				5.15586	-1.1692e-05	5.19075	-0.0009739	5.21075	-0.00243	5.21075	-0.00952				5.33593	2.8291e-06	5.23575	5.4692e-06	5.03075	0.00075442	4.8351	7.684e-07
6.71272	2.1534e-07	0		5.29579	-1.2912e-07	0		5.97469	-1.6052e-07	0				5.19575	-0.001		5.0357	0.00081444				5.16075	-1.1998e-05	5.19575	-0.001	5.21717	-0.00249	5.21575	-0.00966				5.34075	2.6583e-06	5.27703	3.0026e-07	5.0357	0.00081444	4.8572	0.0013
6.71575	7.33e-08	0		5.30075	-2.1638e-07	0		5.98101	1.7222e-07	0				5.20075	-0.00103		5.04139	0.00086532				5.16574	-1.1748e-05	5.20075	-0.00103	5.22071	-0.00252	5.22071	-0.00978				5.34575	2.8393e-06	5.28074	2.186e-07	5.04139	0.00086532	4.86074	0.00163
6.72074	-1.9468e-07	0		5.31072	2.3168e-07	0		5.99599	-5.46e-08	0				5.2057	-0.00106		5.04571	0.0008953				5.171	-1.2556e-05	5.2057	-0.00106	5.22571	-0.00257	5.22575	-0.00988				5.35096	3.0076e-06	5.29866	6.736e-06	5.04571	0.0008953	4.8657	0.00199
6.73546	1.6866e-07	0		5.31972	-2.4444e-07	0		6.0007	1.708e-07	0				5.21089	-0.00108		5.05071	0.00092216				5.17571	-1.2088e-05	5.21089	-0.00108	5.23086	-0.00261	5.23096	-0.00998				5.35575	2.8049e-06	5.30327	7.3148e-06	5.05071	0.00092216	4.87071	0.00225
6.74228	-1.985e-07	0		5.32639	1.903e-07	0		6.01501	-1.5894e-07	0				5.21574	-0.00111		5.05717	0.00094752				5.18075	-1.1962e-05	5.21574	-0.00111	5.23576	-0.00265	5.23571	-0.01004				5.36071	2.6605e-06	5.31071	6.6166e-06	5.05717	0.00094752	4.87575	0.00243
6.75494	1.827e-07	0		5.33071	2.3116e-07	0		6.02075	1.7066e-07	0				5.22069	-0.00113		5.06075	0.00095848				5.18631	-1.245e-05	5.22069	-0.00113	5.26972	-2.55e-08	5.27202	4.634e-08				5.3657	2.8242e-06	5.31575	6.3252e-06	5.06075	0.00095848	4.88075	0.00256
6.76075	-1.93e-07	0		5.34139	-1.0016e-07	0		6.03603	-1.2786e-07	0				5.22597	-0.00115		5.0657	0.00096988				5.19075	-1.2536e-05	5.22597	-0.00115	5.2757	2.3466e-07	5.27699	2.681e-07				5.37076	2.9994e-06	5.32235	6.2732e-06	5.0657	0.00096988	4.88577	0.00266
6.7753	1.6686e-07	0		5.34967	2.4508e-07	0		6.04212	2.0212e-07	0				5.23075	-0.00117		5.0722	0.0009808				5.19575	-1.2202e-05	5.23075	-0.00117	5.28075	1.14e-07	5.28075	1.775e-07				5.37575	2.8103e-06	5.3257	6.1619e-06	5.0722	0.0009808	4.8907	0.00273
6.78071	-1.9962e-07	0		5.35716	-2.157e-07	0		6.05498	-1.409e-07	0				5.26028	3.4014e-07		5.07576	0.00098496				5.20179	-1.225e-05	5.26028	3.4014e-07	5.28575	-1.2992e-07	5.31023	-0.00576				5.38071	2.6666e-06	5.33073	5.9009e-06	5.07576	0.00098496	4.8957	0.00278
6.7959	1.5748e-07	0		5.36075	-2.3094e-07	0		6.06075	1.7038e-07	0				5.27496	2.1488e-07		5.08075	0.00098864				5.20575	-1.2146e-05	5.27496	2.1488e-07	5.30841	-0.00164	5.31571	-0.00762				5.38571	2.8105e-06	5.33666	5.7222e-06	5.08075	0.00098864	4.90083	0.00282
6.80075	-1.919e-07	0		5.36988	2.2586e-07	0		6.07539	-1.6322e-07	0				5.2807	1.9144e-07		5.08593	0.00099066				5.21071	-1.244e-05	5.2807	1.9144e-07	5.31571	-0.0019	5.32099	-0.00837				5.4249	1.4086e-07	5.34075	5.657e-06	5.08593	0.00099066	4.90571	0.00285
6.81468	2.3748e-07	0		5.37973	-2.538e-07	0		6.08075	1.7096e-07	0				5.3016	-0.000341		5.11531	-1.8037e-06				5.21717	-1.2458e-05	5.3016	-0.000341	5.32075	-0.00202	5.32575	-0.00878				5.43206	2.223e-07	5.34575	5.745e-06	5.11531	1.8037e-06	4.9107	0.00288
6.82092	-1.8462e-07	0		5.38601	1.4222e-07	0		6.09624	-1.214e-07	0				5.306	-0.00048558		5.12075	-1.1852e-06				5.22075	-1.2144e-05	5.306	-0.00048558	5.32678	-0.00213	5.33087	-0.00909				5.45046	3.5351e-06	5.35093	5.684e-06	5.12075	1.1852e-06	4.91664	0.0029
6.83561	1.0952e-07	0		5.39076	2.2696e-07	0		6.10074	1.6984e-07	0				5.3107	-0.00061264		5.12574	-1.1679e-06				5.22574	-1.2612e-05	5.3107	-0.00061264	5.33075	-0.00219	5.33575	-0.00931				5.45574	3.0066e-06	5.35575	5.4539e-06	5.12574	1.1679e-06	4.9207	0.00291
6.84075	-1.9658e-07	0		5.39971	-2.5088e-07	0		6.11587	-1.2556e-07	0				5.31574	-0.00071742		5.13075	-1.2002e-06				5.23093	-1.2746e-05	5.31574	-0.00071742	5.33575	-0.00226	5.34075	-0.00949				5.4609	2.7474e-06	5.36075	5.4774e-06	5.13075	1.2002e-06	4.92573	0.00292
6.84569	-6.206e-08	0		5.40977	2.4348e-07	0		6.12075	1.6892e-07	0				5.32074	-0.00079982		5.14793	9.0098e-05				5.23576	-1.2774e-05	5.32074	-0.00079982	5.34216	-0.00233	5.3457	-0.00963				5.46575	2.9017e-06	5.36595	5.7143e-06	5.14793	9.0098e-05	4.93217	0.00292
6.85139	1.834e-07	0		5.42157	-1.1908e-07	0		6.13731	-9.356e-08	0				5.32574	-0.00086626		5.16912	0.00055506				5.27341	-1.6214e-07	5.32574	-0.00086626	5.34571	-0.00238	5.3507	-0.00975				5.4707	3.0478e-06	5.37075	5.4814e-06	5.16912	0.00055506	4.93575	0.00292
6.85575	7.156e-08	0		5.42973	2.471e-07	0		6.14075	1.6744e-07	0				5.33075	-0.00092096		5.17574	0.0006839				5.28607	1.499e-07	5.33075	-0.00092096	5.35075	-0.00243	5.35575	-0.00985				5.47592	2.8721e-06	5.3757	5.3756e-06	5.17574	0.0006839	4.96596	1.6349e-06
6.86074	-2.0204e-07	0		5.43595	-1.3224e-07	0		6.15611	-1.2924e-07	0				5.33595	-0.0009685		5.18211	0.0007742				5.31314	-1.189e-05	5.33595	-0.0009685	5.35586	-0.00248	5.36074	-0.00994				5.48071	2.7072e-06	5.38075	5.3389e-06	5.18211	0.0007742	4.97074	1.0835e-06
6.87624	1.5204e-07	0		5.44075	-2.4874e-07	0		6.16074	1.7216e-07	0				5.34074	-0.00101		5.18575	0.00081408				5.31571	-1.1862e-05	5.34074	-0.00101	5.36096	-0.00253	5.36571	-0.01001				5.4857	2.8614e-06	5.38571	5.3789e-06	5.18575	0.00081408	4.97592	1.0669e-06
6.88222	-1.8994e-07	0		5.45089	2.155e-07	0		6.17127	-1.7968e-07	0				5.34574	-0.00104		5.1907	0.0008576				5.32074	-1.1688e-05	5.34574	-0.00104	5.36575	-0.00257	5.37089	-0.01009				5.49075	3.0073e-06	5.41547	2.5864e-07	5.1907	0.0008576	4.98503	7.6314e-07
6.89467	2.3814e-07	0		5.45977	-2.5334e-07	0		6.17574	-4.574e-08	0				5.35096	-0.00107		5.19721	0.00089966				5.32699	-1.201e-05	5.35096	-0.00107	5.37082	-0.00262	5.37571	-0.01015				5.49582	2.8282e-06	5.42074	2.1582e-07	5.19721	0.00089966	5.00885	0.0015
6.90075	-1.9922e-07	0		5.46697	1.8932e-07	0		6.18088	1.7128e-07	0				5.35571	-0.0011		5.20075	0.00091738				5.33075	-1.234e-05	5.35571	-0.0011	5.37575	-0.00266	5.3807	-0.01021				5.5007	2.6943e-06	5.43129	1.02e-07	5.20075	0.00091738	5.01574	0.00197
6.9057	-6.154e-08	0		5.47076	2.419e-07	0		6.19606	-9e-08	0				5.36075	-0.00113		5.2057	0.00093604				5.3357	-1.222e-05	5.36075	-0.00113	5.38074	-0.00271	5.38668	-0.01028				5.50575	2.8411e-06	5.43575	2.471e-07	5.2057	0.00093604	5.02074	0.00222
6.91096	1.8636e-07	0		5.47982	-2.4808e-07	0		6.20071	1.7888e-07	0				5.36663	-0.00115		5.21091	0.00095192				5.34211	-1.27e-05	5.36663	-0.00115	5.38575	-0.00274	5.41931	3.8244e-07				5.51075	2.9786e-06	5.46594	6.6116e-06	5.21091	0.00095192	5.02578	0.0024
6.91576	7.744e-08	0		5.48996	2.3164e-07	0		6.21628	-1.2662e-07	0				5.37368	-0.00118		5.21575	0.00096328				5.34576	-1.2572e-05	5.37368	-0.00118	5.41755	2.682e-07	5.43529	1.8378e-07				5.51575	2.8257e-06	5.47074	6.3763e-06	5.21575	0.00096328	5.0307	0.00253
6.92071	-2.1022e-07	0		5.50118	-1.6482e-07	0		6.22074	1.7478e-07	0				5.37571	-0.00119		5.22075	0.00097142				5.35069	-1.2822e-05	5.37571	-0.00119	5.42576	-1.283e-07	5.45797	-0.00579				5.52074	2.6431e-06	5.47584	5.903e-06	5.22075	0.00097142	5.03569	0.00262
6.92575	-6.196e-08	0		5.50977	2.4642e-07	0		6.2363	-1.092e-07	0				5.3821	-0.00122		5.22592	0.00097646				5.35593	-1.3116e-05	5.3821	-0.00122	5.45165	-0.0011	5.46075	-0.00621				5.5259	2.8264e-06	5.48075	5.9352e-06	5.22592	0.00097646	5.04136	0.0027
6.93076	2.06e-07	0		5.51991	-2.3574e-07	0		6.2407	1.8304e-07	0				5.38575	-0.00123		5.23075	0.00097994				5.36076	-1.2884e-05	5.38575	-0.00123	5.47253	-0.00217	5.46575	-0.00685				5.53074	2.9869e-06	5.4857	5.986e-06	5.23075	0.00097994	5.04575	0.00275
6.93571	7.938e-08	0		5.53143	1.4432e-07	0		6.25499	-1.5702e-07	0				5.41765	4.1214e-07		5.23575	0.0009823				5.36575	-1.2958e-05	5.41765	4.1214e-07	5.47575	-0.00223	5.47071	-0.00737				5.5357	2.8156e-06	5.49094	5.7929e-06	5.23575	0.0009823	5.05075	0.00279
6.94075	-2.0442e-07	0		5.53971	-2.4672e-07	0		6.26127	1.725e-07	0				5.4207	2.2852e-07		5.26611	-1.7513e-06				5.37094	-1.3554e-05	5.4207	2.2852e-07	5.48084	-0.00231	5.47575	-0.00784				5.57487	4.64e-09	5.49574	5.6487e-06	5.26611	1.7513e-06	5.05715	0.00283
6.95606	1.5812e-07	0		5.54972	2.4106e-07	0		6.27649	-2.824e-08	0				5.43097	-2.294e-08		5.27071	-1.6211e-06				5.37571	-1.3362e-05	5.43097	-2.294e-08	5.48571	-0.00237	5.48071	-0.00824				5.5807	1.6698e-07	5.5007	5.6233e-06	5.27071	1.6211e-06	5.0607	0.00285
6.96086	-1.8168e-07	0		5.56097	-2.1942e-07	0		6.28075	1.8178e-07	0				5.4357	2.5318e-07		5.2757	-1.1215e-06				5.38071	-1.2738e-05	5.4357	2.5318e-07	5.49074	-0.00243	5.48571	-0.00857				5.60041	3.3121e-06	5.50569	5.4547e-06	5.2757	1.1215e-06	5.06575	0.00286
6.96571	-6.242e-08	0		5.56971	2.399e-07	0		6.2961	-1.1866e-07	0				5.46017	-0.00065148		5.28497	-8.64e-07				5.38571	-1.358e-05	5.46017	-0.00065148	5.4959	-0.00249	5.49071	-0.00887				5.60576	3.0003e-06	5.51071	5.3502e-06	5.28497	8.64e-07	5.07217	0.00288
6.97075	2.0986e-07	0		5.57619	-1.5176e-07	0		6.3007	1.8576e-07	0				5.46574	-0.0007668		5.30972	0.00028508				5.42258	2.3374e-07	5.46574	-0.0007668	5.50076	-0.00254	5.49617	-0.00914				5.61069	3.091e-06	5.51571	5.2199e-06	5.30972	0.00028508	5.07571	0.00288
6.9854	-1.7578e-07	0		5.58075	-2.8356e-07	0		6.31162	-1.762e-07	0				5.47074	-0.00084252		5.31575	0.00043964				5.42571	1.5642e-07	5.47074	-0.00084252	5.50575	-0.00259	5.50075	-0.00934				5.61575	2.9135e-06	5.52073	5.2569e-06	5.31575	0.00043964	5.0807	0.00289
6.992	1.658e-07	0		5.59138	1.3756e-07	0		6.32612	1.0738e-07	0				5.47628	-0.00090658		5.32214	0.00058576				5.43074	-1.6694e-07	5.47628	-0.00090658	5.51075	-0.00263	5.50574	-0.00952				5.6213	2.6689e-06	5.52575	5.3978e-06	5.32214	0.00058576	5.08592	0.0029
6.99596	6.038e-08	0		5.59976	-2.4772e-07	0		6.33075	-1.8498e-07	0				5.4807	-0.00095036		5.32575	0.00065386				5.4514	-1.13843e-05	5.4807	-0.00095036	5.51572	-0.00268	5.51145	-0.0097				5.62571	2.8617e-06	5.53075	5.3717e-06	5.32575	0.00065386	5.11311	1.8874e-06
7.00071	-2.1568e-07	0		5.60713	2.0128e-07	0		6.33574	-5.59e-08	0				5.48574	-0.00099452		5.33074	0.00073108				5.47335	-1.1892e-05	5.48574	-0.00099452	5.52075	-0.00272	5.51576	-0.00981				5.6307	3.0256e-06	5.5357	5.3462e-06	5.33074	0.00073108	5.1157	1.6938e-06
7.00725	-1.566e-08	0		5.61075	2.5706e-07	0		6.34071	1.942e-07	0				5.49175	-0.00104		5.33592	0.00079474				5.47575	-1.1768e-05	5.49175	-0.00104	5.52575	-0.00277	5.5207	-0.00993				5.63571	2.8566e-06	5.57412	2.1098e-07	5.33592	0.00079474	5.12071	1.5142e-06
7.01075	2.094e-07	0		5.61994	-2.407e-07	0		6.35662	-9.752e-08	0				5.49575	-0.00106		5.3407	0.00084014				5.48092	-1.1704e-05	5.49575	-0.00106	5.53097	-0.00281	5.52704	-0.01006				5.64071	2.6984e-06	5.5807	1.92e-07	5.3407	0.00084014	5.12574	9.983e-07
7.01575	7.798e-08	0		5.62978	2.3978e-07	0		6.36074	1.8274e-07	0				5.50074	-0.00109		5.34575	0.00087604				5.48575	-1.2084e-05	5.50074	-0.00109	5.53571	-0.00285	5.53071	-0.01012				5.6457	2.8239e-06	5.59538	4.4527e-06	5.34575	0.00087604	5.13585	7.6466e-07
7.02092	-1.884e-07	0		5.6409	-2.582e-07	0		6.36574	4.62e-08	0				5.50734	-0.00113		5.35088	0.00090442				5.49074	-1.2234e-05	5.50734	-0.00113	5.56833	-1.3822e-07	5.53572	-0.0102				5.65114	3.0169e-06	5.60093	6.6837e-06	5.35088	0.00090442	5.15794	0.00132
7.02575	-6.176e-08	0		5.64977	2.3364e-07	0		6.37075	-1.8796e-07	0				5.51071	-0.00114		5.35589	0.0009262				5.49596	-1.255e-05	5.51071	-0.00114	5.57979	3.0526e-07	5.57652	2.814e-07				5.65574	2.8173e-06	5.60571	6.704e-06	5.35589	0.0009262	5.16074	0.00157
7.03075	2.1112e-07	0		5.65972	-2.2646e-07	0		6.38595	5.572e-08	0				5.51573	-0.00117		5.36074	0.00094264				5.50071	-1.2386e-05	5.51573	-0.00117	5.60189	-0.00096656	5.58072	1.9112e-07				5.66069	2.6673e-06	5.6107	6.4863e-06	5.36074	0.00094264	5.16664	0.00199
7.03596	6.876e-08	0		5.67147	1.5384e-07	0		6.39099	-1.7124e-07	0				5.53264	-0.00124		5.36571	0.00095464				5.50571	-1.231e-05	5.53264	-0.00124	5.6213	-0.00224	5.61196	-0.00547				5.66644	2.8128e-06	5.61591	6.2947e-06	5.36571	0.00095464	5.17075	0.00219
7.04075	-2.0988e-07	0		5.67977	-2.364e-07	0		6.40583	1.17e-07	0				5.53586	-0.00125		5.37075	0.00096408				5.51075	-1.2826e-05	5.53586	-0.00125	5.62571	-0.00232	5.61571	-0.00715				5.67071	2.9568e-06	5.6207	6.252e-06	5.37075	0.00096408	5.1757	0.00237
7.04571	-6.516e-08	0		5.68996	2.4578e-07	0		6.41074	-1.8584e-07	0				5.57168	-1.122e-08		5.3757	0.00096996				5.51572	-1.297e-05	5.57168	-1.122e-08	5.63075	-0.0024	5.62087	-0.00816				5.67575	2.8119e-06	5.62575	6.1131e-06	5.3757	0.00096996	5.18191	0.00253
7.05071	2.206e-07	0		5.70095	-2.561e-07	0		6.42637	1.0664e-07	0				5.5757	2.7542e-07		5.38074	0.00097368				5.52071	-1.2784e-05	5.5757	2.7542e-07	5.63575	-0.00247	5.62576	-0.0087				5.68199	2.5907e-06	5.63074	5.8581e-06	5.38074	0.00097368	5.18587	0.0026
7.05571	7.796e-08	0		5.70971	2.1202e-07	0		6.43089	-1.6906e-07	0				5.58074	1.8948e-07		5.38575	0.00097618				5.52571	-1.2704e-05	5.58074	1.8948e-07	5.64072	-0.00253	5.63075	-0.00907				5.68574	2.8316e-06	5.63574	5.7029e-06	5.38575	0.00097618	5.19075	0.00267
7.06075	-2.1034e-07	0		5.71696	-1.4086e-07	0		6.44592	8.992e-08	0				5.6069	-0.0003395		5.41627	-1.6568e-06				5.5309	-1.3278e-05	5.6069	-0.0003395	5.64571	-0.00258	5.63644	-0.00936				5.72475	1.556e-07	5.64074	5.6399e-06	5.41627	1.6568e-06	5.19719	0.00274
7.06575	-6.22e-08	0		5.72075	-3.0676e-07	0		6.45075	-1.8602e-07	0				5.6107	-0.00047036		5.4207	-1.1526e-06				5.53575	-1.3272e-05	5.6107	-0.00047036	5.65071	-0.00264	5.64071	-0.00953				5.73473	5.4e-10	5.64574	5.7678e-06	5.4207	1.1526e-06	5.20075	0.00277
7.07094	1.89e-07	0		5.72983	2.3672e-07	0		6.46629	1.2474e-07	0				5.61673	-0.00064382		5.4257	-1.163e-06				5.57354	-1.457e-07	5.61673	-0.00064382	5.65575	-0.00269	5.64575	-0.0097				5.76633	2.8806e-06	5.65071	5.6816e-06	5.4257	1.163e-06	5.20569	0.0028
7.07575	7.94e-08	0		5.73973	-2.1128e-07	0		6.47075	-1.8592e-07	0				5.62075	-0.00073382		5.43189	-1.0653e-06				5.58117	2.7006e-07	5.62075	-0.00073382	5.66071	-0.00274	5.65201	-0.00986				5.77075	3.0003e-06	5.65574	5.4785e-06	5.43189	1.0653e-06	5.21092	0.00282
7.08071	-2.18e-07	0		5.75122	1.9882e-07	0		6.48204	1.995e-07	0				5.62574	-0.000822		5.44919	8.4198e-05				5.58571	1.5606e-07	5.62574	-0.000822	5.66575	-0.00279	5.65575	-0.00994				5.77586	2.8244e-06	5.66074	5.4304e-06	5.44919	8.4198e-05	5.21571	0.00284
7.09485	2.1276e-07	0		5.75971	-2.0324e-07	0		6.48575	5.584e-08	0				5.63211	-0.00090848		5.46781	0.00052438				5.61257	-1.183e-05	5.63211	-0.00090848	5.67071	-0.00283	5.6607	-0.01003				5.78075	2.6505e-06	5.66596	5.4718e-06	5.46781	0.00052438	5.2207	0.00285
7.10166	-1.6996e-07	0		5.76972	1.9866e-07	0		6.49074	-1.9346e-07	0				5.63571	-0.0009483		5.47074	0.0005872				5.61575	-1.2104e-05	5.63571	-0.0009483	5.67576	-0.00287	5.66721	-0.01014				5.78574	2.7971e-06	5.67074	5.3732e-06	5.47074	0.0005872	5.22591	0.00286
7.10575	-6.17e-08	0		5.78111	-2.3438e-07	0		6.50597	1.3654e-07	0				5.6407	-0.001		5.47586	0.0006781				5.62083	-1.186e-05	5.6407	-0.001	5.68075	-0.00292	5.67075	-0.01019				5.79149	3.0126e-06	5.6757	5.1501e-06	5.47586	0.0006781	5.23071	0.00287
7.1107	2.2274e-07	0		5.78972	1.935e-07	0		6.51126	-1.7412e-07	0				5.64659	-0.00106		5.48075	0.00074684				5.62571	-1.2024e-05	5.64659	-0.00106	5.68651	-0.00296	5.67574	-0.01026				5.79571	2.7796e-06	5.68147	5.2508e-06	5.48075	0.00074684	5.23574	0.00287
7.12621	-1.7878e-07	0		5.79992	-2.4532e-07	0		6.52664	4.73e-08	0				5.65071	-0.00108		5.48575	0.00080226				5.63071	-1.2238e-05	5.65071	-0.00108	5.71921	3.4766e-07	5.68088	-0.01032				5.80071	2.6344e-06	5.68574	5.4219e-06	5.48575	0.00080226	5.26541	1.6266e-06
7.1322	1.7886e-07	0		5.81138	1.7654e-07	0		6.5307	-1.9856e-07	0				5.65575	-0.00111		5.49075	0.00084522				5.63571	-1.2124e-05	5.65575	-0.00111	5.73484	2.1426e-07	5.6859	-0.01037				5.80726	2.7985e-06	5.71697	4.0478e-07	5.49075	0.00084522	5.27074	1.0316e-06
7.13575	7.52e-08	0		5.81977	-2.0764e-07	0		6.54603	1.1888e-07	0				5.66085	-0.00114		5.49571	0.00087948				5.64072	-1.2012e-05	5.66085	-0.00114	5.75672	-0.0018	5.72027	2.792e-07				5.81075	2.9039e-06	5.7207	1.7906e-07	5.49571	0.00087948	5.27577	1.0455e-06
7.14071	-2.217e-07	0		5.82639	1.446e-07	0		6.55074	-1.9482e-07	0				5.66575	-0.00116		5.50075	0.00090502				5.64571	-1.2208e-05	5.66575	-0.00116	5.76076	-0.00201	5.73632	2.488e-07				5.81573	2.7457e-06	5.73097	9.226e-08	5.50075	0.00090502	5.28071	1.0798e-06
7.14592	-5.85e-08	0		5.83075	2.8822e-07	0		6.56154	1.7148e-07	0				5.6819	-0.00124		5.50571	0.000924				5.65075	-1.2618e-05	5.6819	-0.00124	5.76571	-0.00219	5.75814	-0.00589				5.82221	2.527e-06	5.7357	2.5446e-07	5.50571	0.000924	5.301	0.00046306
7.15071	2.2082e-07	0		5.84129	-1.803e-07	0		6.5657	6.212e-08	0				5.68574	-0.00125		5.51075	0.0009393				5.65578	-1.2442e-05	5.68574	-0.00125	5.77071	-0.00231	5.76617	-0.00699				5.82579	2.7684e-06	5.76591	6.3313e-06	5.51075	0.0009393	5.30983	0.00143
7.15574	7.778e-08	0		5.84973	1.828e-07	0		6.57097	-1.7314e-07	0				5.71794	5.452e-07		5.51571	0.00095038				5.66075	-1.2372e-05	5.71794	5.452e-07	5.7757	-0.00241	5.77075	-0.00748				5.83075	2.9237e-06	5.77074	6.0145e-06	5.51571	0.00095038	5.3157	0.00192
7.16094	-1.9002e-07	0		5.85712	-1.4194e-07	0		6.58601	8.346e-08	0				5.72074	2.2496e-07		5.52075	0.00095936				5.66571	-1.256e-05	5.72074	2.2496e-07	5.78086	-0.0025	5.77703	-0.00808				5.83585	2.7612e-06	5.7757	5.7326e-06	5.52075	0.00095936	5.32217	0.00224
7.16575	-6.56e-08	0		5.86071	-3.0414e-07	0		6.59097	-1.7022e-07	0				5.73024	-1.3384e-07		5.52576	0.000965				5.67072	-1.2636e-05	5.73024	-1.3384e-07	5.7857	-0.00257	5.78075	-0.00834				5.86486	8.29e-08	5.78095	5.5105e-06	5.52576	0.000965	5.32575	0.00236
7.1707	2.2382e-07	0		5.86994	2.3528e-07	0		6.60663	1.0298e-07	0				5.7357	2.518e-07		5.53075	0.00096816				5.67571	-1.2734e-05	5.7357	2.518e-07	5.79075	-0.00263	5.7857	-0.00869				5.87467	1.44e-09	5.7857	5.6078e-06	5.53075	0.00096816	5.33074	0.00249
7.17575	7.786e-08	0		5.87978	-1.9554e-07	0		6.6107	-2.0558e-07	0				5.75997	-0.00065808		5.53571	0.00097104				5.68071	-1.2714e-05	5.75997	-0.00065808	5.79601	-0.0027	5.79221	-0.00906				5.88635	7.634e-08	5.79115	5.4333e-06	5.53571	0.00097104	5.33582	0.00258
7.18075	-2.1266e-07	0		5.89113	2.3862e-07	0		6.62251	2.1754e-07	0				5.76574	-0.00078502		5.56408	-1.8531e-06				5.68626	-1.2576e-05	5.76574	-0.00078502	5.80076	-0.00275	5.79571	-0.00923				5.91418	2.8899e-06	5.79574	5.4502e-06	5.56408	1.8531e-06	5.34071	0.00265
7.18571	-6.666e-08	0		5.89977	-1.8502e-07	0		6.62575	6.156e-08	0				5.77158	-0.00088386		5.5722	-1.4163e-06				5.72149	2.4866e-07	5.77158	-0.00088386	5.80575	-0.0028	5.80075	-0.00945				5.92075	2.6736e-06	5.80073	5.4327e-06	5.5722	1.4163e-06	5.34575	0.0027
7.19075	2.1678e-07	0		5.90977	1.8724e-07	0		6.6307	-2.1226e-07	0				5.77574	-0.00092552		5.5757	-1.1125e-06				5.72574	1.6236e-07	5.77574	-0.00092552	5.81126	-0.00285	5.80593	-0.00963				5.92574	2.7888e-06	5.8065	5.5664e-06	5.5757	1.1125e-06	5.35089	0.00274
7.19596	6.634e-08	0		5.92151	-1.5902e-07	0		6.63647	-1.962e-08	0				5.78074	-0.0009776		5.58511	-8.5974e-07				5.73085	-1.2718e-07	5.78074	-0.0009776	5.81571	-0.00289	5.81071	-0.00978				5.93221	2.9947e-06	5.81071	5.4006e-06	5.58511	8.5974e-07	5.35571	0.00277
7.20075	-2.1654e-07	0		5.92972	1.6618e-07	0		6.64075	2.1034e-07	0				5.78585	-0.00102		5.60955	0.0002896				5.73575	-4.912e-08	5.78585	-0.00102	5.82074	-0.00293	5.81571	-0.00992				5.93574	2.7758e-06	5.8157	5.2654e-06	5.60955	0.0002896	5.36071	0.0028
7.20575	-6.494e-08	0		5.93992	-2.2584e-07	0		6.64575	6.13e-08	0				5.79075	-0.00106		5.6157	0.00044142				5.76176	-1.2032e-05	5.79075	-0.00106	5.82682	-0.00299	5.82101	-0.01004				5.94069	2.6083e-06	5.82236	5.3501e-06	5.6157	0.00044142	5.36575	0.00281
7.21113	1.855e-07	0		5.95093	2.8124e-07	0		6.65189	-1.713e-07	0				5.79575	-0.00109		5.62075	0.00055788				5.766	-1.2088e-05	5.79575	-0.00109	5.83076	-0.00302	5.82571	-0.01014				5.94722	2.7951e-06	5.82571	5.3255e-06	5.62075	0.00055788	5.37075	0.00283
7.21575	8.246e-08	0		5.95971	-1.6034e-07	0		6.66723	4.448e-08	0				5.80091	-0.00113		5.62575	0.00065146				5.77075	-1.242e-05	5.80091	-0.00113	5.83574	-0.00306	5.83071	-0.01023				5.95071	2.9041e-06	5.83073	5.1162e-06	5.62575	0.00065146	5.37571	0.00284
7.22075	-2.1644e-07	0		5.96693	2.1002e-07	0		6.67071	-2.0964e-07	0				5.80575	-0.00115		5.63071	0.0007258				5.7757	-1.266e-05	5.80575	-0.00115	5.86891	-1.402e-07	5.83571	-0.0103				5.95575	2.7485e-06	5.83727	4.8331e-06	5.63071	0.0007258	5.38075	0.00285
7.23547	1.7716e-07	0		5.97071	2.712e-07	0		6.68582	1.274e-07	0				5.82535	-0.00124		5.63591	0.00078676				5.78086	-1.2742e-05	5.82535	-0.00124	5.88064	2.324e-07	5.8753	2.6712e-07				5.96092	2.5789e-06	5.87337	1.9452e-07	5.63591	0.00078676	5.38593	0.00285
7.24224	-1.8344e-07	0		5.97985	-1.8754e-07	0		6.6907	-2.1398e-07	0				5.83074	-0.00126		5.64075	0.0008314				5.78575	-1.27e-05	5.83074	-0.00126	5.90672	-0.00176	5.8807	1.9972e-07				5.96575	2.7523e-06	5.87574	2.413e-07	5.64075	0.0008314	5.41508	1.7097e-06
7.24575	-6.424e-08	0		5.98973	1.5786e-07	0		6.70573	1.2072e-07	0				5.8357	-0.00128		5.64574	0.0008663				5.79074	-1.3278e-05	5.8357	-0.00128	5.91075	-0.0021	5.90994	-0.00552				5.97075	2.9014e-06	5.88074	1.5054e-07	5.64574	0.0008663	5.42071	1.5016e-06
7.25074	2.215e-07	0		6.00143	-1.914e-07	0		6.71074	-2.1036e-07	0				5.87044	1.766e-08		5.65096	0.00089406				5.79594	-1.282e-05	5.87044	1.766e-08	5.91574	-0.00229	5.91721	-0.00806				5.97592	2.7418e-06	5.89755	6.494e-06	5.65096	0.00089406	5.42569	9.704e-07
7.25721	1.228e-08	0		6.00977	1.6284e-07	0		6.72576	1.3098e-07	0				5.87596	2.7214e-07		5.65575	0.00091416				5.80075	-1.2508e-05	5.87596	2.7214e-07	5.921	-0.00243	5.92075	-0.00855				5.98075	2.6031e-06	5.90814	6.6643e-06	5.65575	0.00091416	5.43635	7.6098e-07
7.26075	-2.1622e-07	0		6.01972	-1.5434e-07	0		6.73076	-2.0938e-07	0				5.88208	1.1536e-07		5.66075	0.00093036				5.80574	-1.2422e-05	5.88208	1.1536e-07	5.92571	-0.00252	5.92571	-0.00902				5.98574	2.7481e-06	5.91074	6.2297e-06	5.66075	0.00093036	5.45768	0.00128
7.26571	-6.766e-08	0		6.03115	2.574e-07	0		6.7472	1.1412e-07	0				5.907	-0.00033894		5.66631	0.00094342				5.81153	-1.313e-05	5.907	-0.00033894	5.93071	-0.0026	5.93093	-0.00934				6.02705	8.542e-08	5.9162	5.7964e-06	5.66631	0.00094342	5.46088	0.00157
7.27088	1.995e-07	0		6.03976	-1.5878e-07	0		6.7507	-2.119e-07	0				5.9107	-0.00047598		5.67071	0.0009502				5.81571	-1.302e-05	5.9107	-0.00047598	5.93627	-0.00268	5.93584	-0.00957				6.03467	3.66e-09	5.92071	5.6731e-06	5.67071	0.0009502	5.46575	0.00191
7.27575	8.026e-08	0		6.04973	1.4914e-07	0		6.76736	1.1876e-07	0				5.91574	-0.0006329		5.67575	0.00095686				5.82071	-1.262e-05	5.91574	-0.0006329	5.94072	-0.00274	5.94071	-0.00974				6.06387	2.7548e-06	5.92574	5.478e-06	5.67575	0.00095686	5.47074	0.00216
7.2807	-2.272e-07	0		6.06139	-2.0916e-07	0		6.77074	-2.0864e-07	0				5.92075	-0.00075202		5.68216	0.00096136				5.82679	-1.2626e-05	5.92075	-0.00075202	5.94571	-0.00279	5.94597	-0.0099				6.07227	3.0036e-06	5.9315	5.387e-06	5.68216	0.00096136	5.47592	0.00234
7.28592	-5.764e-08	0		6.06973	1.5078e-07	0		6.78613	1.2616e-07	0				5.92594	-0.00084918		5.68575	0.00096288				5.83071	-1.3032e-05	5.92594	-0.00084918	5.95184	-0.00286	5.95071	-0.01001				6.07575	2.7935e-06	5.93574	5.3578e-06	5.68575	0.00096288	5.4807	0.00246
7.29075	2.2068e-07	0		6.08033	-2.3848e-07	0		6.79221	-1.8524e-07	0				5.93075	-0.00091922		5.71721	-1.5357e-06				5.83575	-1.2986e-05	5.93075	-0.00091922	5.95574	-0.0029	5.95575	-0.01012				6.08075	2.6232e-06	5.94075	5.2809e-06	5.71721	1.5357e-06	5.48574	0.00256
7.29575	8.24e-08	0		6.09136	2.1406e-07	0		6.80581	1.1168e-07	0				5.93571	-0.00097816		5.72074	-1.1329e-06				5.87815	2.158e-08	5.93571	-0.00097816	5.96075	-0.00295	5.96075	-0.01021				6.08588	2.7609e-06	5.9473	5.6242e-06	5.72074	1.1329e-06	5.4907	0.00263
7.30071	-2.256e-07	0		6.09972	-1.5958e-07	0		6.81077	-2.1298e-07	0				5.94071	-0.00103		5.7259	-1.1564e-06				5.88075	1.6808e-07	5.94071	-0.00103	5.96716	-0.00301	5.96571	-0.01028				6.09071	2.9186e-06	5.9507	5.3036e-06	5.7259	1.1564e-06	5.49575	0.00268
7.30571	-6.848e-08	0		6.10708	2.0412e-07	0		6.8261	1.1834e-07	0				5.94571	-0.00107		5.7307	-1.2088e-06				5.88574	1.7494e-07	5.94571	-0.00107	5.97076	-0.00304	5.97075	-0.01035				6.0957	2.7524e-06	5.95574	5.2271e-06	5.7307	1.2088e-06	5.5007	0.00272
7.31075	2.2248e-07	0		6.11075	2.5842e-07	0		6.83074	-2.1716e-07	0				5.95075	-0.00111		5.74901	8.2308e-05				5.9113	-1.1398e-05	5.95075	-0.00111	5.97575	-0.00308	5.97575	-0.01041				6.101	2.5826e-06	5.96158	5.1576e-06	5.74901	8.2308e-05	5.50574	0.00275
7.31575	8.402e-08	0		6.11991	-1.7372e-07	0		6.84627	1.3584e-07	0				5.95575	-0.00115		5.76804	0.00051264				5.9157	-1.1596e-05	5.95575	-0.00115	5.98093	-0.00312	5.98075	-0.01046				6.10571	2.7195e-06	5.96571	5.204e-06	5.76804	0.00051264	5.51079	0.00278
7.32099	-1.8626e-07	0		6.12978	1.4502e-07	0		6.85074	-2.167e-07	0				5.96383	-0.00119		5.7707	0.00056912				5.92095	-1.1676e-05	5.96383	-0.00119	5.98572	-0.00316	5.98571	-0.01051				6.1107	2.879e-06	5.97074	5.0376e-06	5.7707	0.00056912	5.51574	0.00279
7.32575	-6.628e-08	0		6.14111	-3.1852e-07	0		6.86582	1.2236e-07	0				5.96575	-0.0012		5.77574	0.00065978				5.92575	-1.1878e-05	5.96575	-0.0012	6.01975	3.5986e-07	6.01955	3.5014e-07				6.11575	2.7168e-06	5.97592	4.8239e-06	5.77574	0.00065978	5.52074	0.00281
7.33571	9.128e-08	0		6.14973	1.5466e-07	0		6.87073	-2.2186e-07	0				5.97073	-0.00123		5.7807	0.00073014				5.9307	-1.2072e-05	5.97073	-0.00123	6.0257	-1.2334e-07	6.03629	3.0504e-07				6.12071	2.586e-06	5.98074	4.9003e-06	5.7807	0.00073014	5.52601	0.00281
7.34075	-2.2066e-07	0		6.15977	-1.6194e-07	0		6.87574	-1.0152e-07	0				5.97595	-0.00125		5.7857	0.00078642				5.93626	-1.2596e-05	5.97595	-0.00125	6.05455	-0.00168	6.059	-0.00607				6.12575	2.7291e-06	5.98575	5.0414e-06	5.7857	0.00078642	5.5307	0.00282
7.34574	-6.618e-08	0		6.17153	1.9952e-07	0		6.88075	2.2646e-07	0				5.98071	-0.00127		5.79136	0.00083464				5.94075	-1.2324e-05	5.98071	-0.00127	6.06131	-0.00224	6.06575	-0.00702				6.1307	2.8941e-06	6.01838	4.752e-07	5.79136	0.00083464	5.53574	0.00283
7.35138	1.7596e-07	0		6.17971	-1.6528e-07	0		6.89545	-1.6142e-07	0				5.98575	-0.00129		5.7957	0.00086396				5.9457	-1.2514e-05	5.98575	-0.00129	6.06576	-0.0024	6.07099	-0.0076				6.13575	2.7384e-06	6.0207	1.5494e-07	5.7957	0.00086396	5.56422	1.7418e-06
7.35575	8.296e-08	0		6.18997	1.8392e-07	0		6.90203	1.701e-07	0				6.01845	3.72e-07		5.80074	0.00088996				5.95181	-1.3212e-05	6.01845	3.72e-07	6.07076	-0.00253	6.07575	-0.00805				6.16603	6.212e-08	6.03002	1.552e-08	5.80074	0.00088996	5.57216	1.0965e-06
7.36074	-2.2244e-07	0		6.20093	-3.0288e-07	0		6.90575	7.242e-08	0				6.0216	1.4182e-07		5.80687	0.00091272				5.95575	-1.319e-05	6.0216	1.4182e-07	6.07687	-0.00265	6.08075	-0.00846				6.17477	1.42e-09	6.03575	2.1478e-07	5.80687	0.00091272	5.57575	1.0381e-06
7.37625	1.7144e-07	0		6.20977	1.483e-07	0		6.91074	-2.2596e-07	0				6.03477	2.204e-07		5.81074	0.00092348				5.96074	-1.2972e-05	6.03477	2.204e-07	6.08075	-0.00271	6.08574	-0.0088				6.18209	3.0798e-07	6.06284	6.0974e-06	5.81074	0.00092348	5.5807	1.0424e-06
7.38641	-1.0018e-07	0		6.21673	-1.511e-07	0		6.92638	1.3416e-07	0				6.05982	-0.00067798		5.8157	0.00093398				5.96716	-1.287e-05	6.05982	-0.00067798	6.08574	-0.00278	6.09076	-0.0091				6.20144	3.0976e-06	6.06574	6.0378e-06	5.8157	0.00093398	5.59937	0.00045918
7.39075	2.24e-07	0		6.22072	-2.142e-07	0		6.93093	-1.9754e-07	0				6.0657	-0.00081032		5.82219	0.00094542				5.97071	-1.3438e-05	6.0657	-0.00081032	6.09213	-0.00286	6.0957	-0.00935				6.2057	2.8848e-06	6.07234	5.4546e-06	5.82219	0.00094542	5.60761	0.0014
7.39592	7.14e-08	0		6.22978	1.4794e-07	0		6.93576	-9.964e-08	0				6.07071	-0.00089334		5.8257	0.0009493				5.97574	-1.3106e-05	6.07071	-0.00089334	6.09575	-0.0029	6.10074	-0.00957				6.21091	2.9769e-06	6.07574	5.5824e-06	5.8257	0.0009493	5.61074	0.00168
7.4007	-2.2794e-07	0		6.24002	-1.8772e-07	0		6.94075	2.2782e-07	0				6.07575	-0.00095834		5.83074	0.00095276				5.98093	-1.2814e-05	6.07575	-0.00095834	6.10074	-0.00296	6.10582	-0.00975				6.2157	2.8007e-06	6.0807	5.3397e-06	5.83074	0.00095276	5.61574	0.002
7.40574	-6.682e-08	0		6.25122	2.755e-07	0		6.94598	5.524e-08	0				6.08075	-0.00101		5.83588	0.00095548				5.9858	-1.3116e-05	6.08075	-0.00101	6.10589	-0.00301	6.11074	-0.0099				6.2207	2.6219e-06	6.08726	5.6363e-06	5.83588	0.00095548	5.62075	0.00222
7.41093	1.992e-07	0		6.25972	-1.7478e-07	0		6.95071	-2.2482e-07	0				6.08575	-0.00106		5.86359	-1.8786e-06				6.02316	2.4508e-07	6.08575	-0.00106	6.11076	-0.00305	6.11571	-0.01003				6.22592	2.7633e-06	6.09074	5.2512e-06	5.86359	1.8786e-06	5.62571	0.00238
7.41574	8.472e-08	0		6.26972	1.718e-07	0		6.95574	-1.1074e-07	0				6.09075	-0.0011		5.87071	-1.6157e-06				6.02575	2.0942e-07	6.09075	-0.0011	6.11575	-0.00309	6.12088	-0.01015				6.23075	2.9091e-06	6.0957	5.1596e-06	5.87071	1.6157e-06	5.63075	0.00249
7.4207	-2.2788e-07	0		6.28146	-2.5272e-07	0		6.96071	2.2516e-07	0				6.09571	-0.00113		5.87571	-1.0947e-06				6.03491	-2.3764e-07	6.09571	-0.00113	6.12097	-0.00314	6.1257	-0.01025				6.23574	2.7467e-06	6.10093	5.1669e-06	5.87571	1.0947e-06	5.63578	0.00257
7.42574	-6.81e-08	0		6.28967	1.8854e-07	0		6.96576	7.31e-08	0				6.10124	-0.00116		5.88585	-8.8292e-07				6.06305	-1.1264e-05	6.10124	-0.00116	6.12572	-0.00318	6.13071	-0.01034				6.2407	2.585e-06	6.10584	5.1604e-06	5.88585	8.8292e-07	5.64075	0.00263
7.43075	2.2606e-07	0		6.29973	-1.8338e-07	0		6.97075	-2.265e-07	0				6.11732	-0.00124		5.91023	0.00029132				6.06571	-1.1366e-05	6.11732	-0.00124	6.13071	-0.00322	6.13665	-0.01044				6.24571	2.7226e-06	6.11075	5.1503e-06	5.91023	0.00029132	5.64571	0.00268
7.4357	8.768e-08	0		6.31153	2.2116e-07	0		6.97571	-1.127e-07	0				6.12071	-0.00126		5.91659	0.00044506				6.0707	-1.1716e-05	6.12071	-0.00126	6.13575	-0.00326	6.17676	2.6742e-07				6.2507	2.878e-06	6.11594	4.9835e-06	5.91659	0.00044506	5.65104	0.00272
7.44071	-2.2874e-07	0		6.31967	-2.0628e-07	0		6.98076	2.2664e-07	0				6.12574	-0.00128		5.92071	0.00053854				6.07705	-1.1794e-05	6.12574	-0.00128	6.17591	2.6426e-07	6.18093	1.9886e-07				6.2557	2.7444e-06	6.12075	4.9895e-06	5.92071	0.00053854	5.65575	0.00274
7.45496	2.1046e-07	0		6.33045	2.4136e-07	0		6.98575	7.53e-08	0				6.1321	-0.0013		5.92575	0.00063304				6.08071	-1.191e-05	6.1321	-0.0013	6.18075	1.6014e-07	6.2093	-0.00568				6.26087	2.566e-06	6.12571	5.1302e-06	5.92575	0.00063304	5.66071	0.00276
7.46112	-1.826e-07	0		6.3413	-2.8988e-07	0		6.99075	-2.2652e-07	0				6.13575	-0.00131		5.93214	0.00072602				6.08574	-1.187e-05	6.13575	-0.00131	6.20532	-0.00175	6.21572	-0.00804				6.26574	2.7043e-06	6.13075	4.9357e-06	5.93214	0.00072602	5.66663	0.00278
7.46575	-6.706e-08	0		6.34973	1.7812e-07	0		6.99571	-1.1246e-07	0				6.17857	4.2154e-07		5.93575	0.00076742				6.0921	-1.233e-05	6.17857	4.2154e-07	6.21075	-0.00226	6.22076	-0.00877				6.2707	2.8656e-06	6.13599	4.8691e-06	5.93575	0.00076742	5.67075	0.00279
7.47074	2.2974e-07	0		6.36132	-3.0144e-07	0		7.00093	2.1304e-07	0				6.1807	1.863e-07		5.94071	0.0008141				6.09576	-1.2974e-05	6.1807	1.863e-07	6.21714	-0.00252	6.22571	-0.0092				6.27585	2.7094e-06	6.1747	2.6798e-07	5.94071	0.0008141	5.67571	0.0028
7.48547	-1.885e-07	0		6.36993	1.4536e-07	0		7.00575	7.882e-08	0				6.20714	-0.00035172		5.94715	0.0008592				6.10071	-1.2348e-05	6.20714	-0.00035172	6.22075	-0.00261	6.23099	-0.00952				6.28074	2.5453e-06	6.18152	1.2682e-07	5.94715	0.0008592	5.68215	0.00281
7.49228	1.7742e-07	0		6.37973	-1.9748e-07	0		7.01151	-1.814e-07	0				6.21071	-0.00048516		5.95075	0.00087804				6.10589	-1.253e-05	6.21071	-0.00048516	6.22574	-0.00272	6.23575	-0.00972				6.28574	2.6858e-06	6.19997	3.4379e-06	5.95075	0.00087804	5.68571	0.00281
7.49575	8.358e-08	0		6.39094	2.6314e-07	0		7.01571	-1.1234e-07	0				6.21574	-0.00065104		5.95571	0.00089876				6.11076	-1.3258e-05	6.21574	-0.00065104	6.23093	-0.00281	6.24071	-0.0099				6.32456	1.5762e-07	6.2057	6.3804e-06	5.95571	0.00089876	5.71583	1.6287e-06
7.5007	-2.3484e-07	0		6.39977	-1.9058e-07	0		7.02075	2.2544e-07	0				6.22075	-0.00077438		5.96092	0.00091606				6.11575	-1.2966e-05	6.22075	-0.00077438	6.23575	-0.00288	6.24588	-0.01005				6.33508	4.1e-09	6.21152	6.0316e-06	5.96092	0.00091606	5.72075	1.4214e-06
7.50725	-2.158e-08	0		6.40977	1.8092e-07	0		7.03609	-1.2322e-07	0				6.22594	-0.0008728		5.96575	0.0009271				6.12099	-1.2526e-05	6.22594	-0.0008728	6.24071	-0.00294	6.25071	-0.01015				6.3641	2.7203e-06	6.21575	5.7873e-06	5.96575	0.0009271	5.73117	6.0298e-07
7.51071	2.3198e-07	0		6.42152	-2.7498e-07	0		7.04211	1.6814e-07	0				6.23075	-0.00094692		5.97075	0.0009353				6.12571	-1.27e-05	6.23075	-0.00094692	6.24599	-0.003	6.25575	-0.01025				6.371	2.8985e-06	6.22074	5.7524e-06	5.97075	0.0009353	5.73574	7.3234e-07
7.51574	8.578e-08	0		6.42976	1.9062e-07	0		7.04575	7.672e-08	0				6.23569	-0.00101		5.9759	0.00094306				6.13075	-1.3092e-05	6.23569	-0.00101	6.25076	-0.00305	6.26141	-0.01035				6.37574	2.717e-06	6.22592	5.6419e-06	5.9759	0.00094306	5.7578	0.00127
7.52088	-2.0852e-07	0		6.43973	-2.117e-07	0		7.0507	-2.2084e-07	0				6.24177	-0.00107		5.98075	0.00094852				6.13571	-1.308e-05	6.24177	-0.00107	6.25575	-0.0031	6.26575	-0.01041				6.38074	2.559e-06	6.23075	5.463e-06	5.98075	0.00094852	5.7607	0.00153
7.52575	-7.014e-08	0		6.4509	2.2942e-07	0		7.05593	-8.956e-08	0				6.24575	-0.0011		5.98571	0.00095216				6.16848	6.99e-08	6.24575	-0.0011	6.26071	-0.00315	6.27071	-0.01047				6.38571	2.7004e-06	6.23574	5.177e-06	5.98571	0.00095216	5.76575	0.00188
7.53075	2.3132e-07	0		6.45973	-2.2036e-07	0		7.0607	2.1446e-07	0				6.25071	-0.00114		6.01601	-1.6469e-06				6.17588	-8.558e-08	6.25071	-0.00114	6.26576	-0.0032	6.27702	-0.01055				6.39073	2.8491e-06	6.24089	5.2405e-06	6.01601	1.6469e-06	5.77074	0.00212
7.53592	7.314e-08	0		6.46673	1.3164e-07	0		7.06599	6.036e-08	0				6.25839	-0.00119		6.02075	-1.113e-06				6.18071	2.1474e-07	6.25839	-0.00119	6.27075	-0.00324	6.2807	-0.01059				6.3957	2.6848e-06	6.24587	5.3008e-06	6.02075	1.113e-06	5.77578	0.0023
7.54071	-2.3e-07	0		6.471	2.4698e-07	0		7.07098	-2.0918e-07	0				6.26092	-0.0012		6.026	-1.1502e-06				6.18655	1.3906e-07	6.26092	-0.0012	6.27571	-0.00328	6.28571	-0.01063				6.40114	2.5133e-06	6.25074	5.2398e-06	6.026	1.1502e-06	5.78075	0.00242
7.54575	-6.986e-08	0		6.47982	-1.9038e-07	0		7.07585	-1.0422e-07	0				6.26574	-0.00123		6.0307	-1.2051e-06				6.21188	-1.1944e-05	6.26574	-0.00123	6.28089	-0.00332	6.31905	3.1106e-07				6.4057	2.6682e-06	6.25574	5.0908e-06	6.0307	1.2051e-06	5.78574	0.00252
7.55075	2.3018e-07	0		6.4898	1.9174e-07	0		7.0807	2.1426e-07	0				6.27159	-0.00126		6.04853	8.075e-05				6.21719	-1.1886e-05	6.27159	-0.00126	6.28571	-0.00336	6.33479	1.74e-07				6.41074	2.8325e-06	6.26074	4.9832e-06	6.04853	8.075e-05	5.79161	0.0026
7.55571	8.83e-08	0		6.50151	-2.7224e-07	0		7.0857	8.79e-08	0				6.27571	-0.00128		6.0522	0.0001563				6.22075	-1.1268e-05	6.27571	-0.00128	6.31991	3.6106e-07	6.35774	-0.00595				6.41665	2.6393e-06	6.26574	5.0904e-06	6.0522	0.0001563	5.7957	0.00264
7.56071	-2.3142e-07	0		6.50977	2.0772e-07	0		7.09071	-2.189e-07	0				6.28071	-0.0013		6.05713	0.00026402				6.22574	-1.159e-05	6.28071	-0.0013	6.3268	-1.24e-07	6.3607	-0.00644				6.42074	2.5267e-06	6.2707	4.9361e-06	6.05713	0.00026402	5.80075	0.00268
7.56571	-7.22e-08	0		6.51972	-2.3294e-07	0		7.0957	-1.1276e-07	0				6.28585	-0.00132		6.06071	0.00035106				6.23093	-1.2108e-05	6.28585	-0.00132	6.33075	-4.434e-08	6.3657	-0.00712				6.42574	2.657e-06	6.27586	4.7959e-06	6.06071	0.00035106	5.80721	0.00272
7.57089	2.1122e-07	0		6.53146	2.9108e-07	0		7.10071	2.1538e-07	0				6.31752	3.4054e-07		6.06571	0.00047194				6.23576	-1.2342e-05	6.31752	3.4054e-07	6.33571	1.6834e-07	6.37086	-0.00771				6.43204	2.9273e-06	6.2807	4.8789e-06	6.06571	0.00047194	5.81075	0.00273
7.57575	8.546e-08	0		6.53973	-2.3282e-07	0		7.10574	8.034e-08	0				6.3207	2.0778e-07		6.07219	0.00060486				6.24075	-1.2254e-05	6.3207	2.0778e-07	6.35793	-0.0022	6.37571	-0.00816				6.43574	2.6802e-06	6.2857	4.9879e-06	6.07219	0.00060486	5.81575	0.00275
7.58075	-2.2974e-07	0		6.54996	1.5734e-07	0		7.11076	-2.229e-07	0				6.33643	2.2654e-07		6.07575	0.00066372				6.24601	-1.2266e-05	6.33643	2.2654e-07	6.36076	-0.00236	6.3807	-0.00857				6.47429	2.298e-08	6.31623	2.6602e-07	6.07575	0.00066372	5.82222	0.00277
7.58617	-5.246e-08	0		6.56096	-2.1784e-07	0		7.11571	-1.125e-07	0				6.36015	-0.0007013		6.08074	0.0007316				6.25075	-1.2864e-05	6.36015	-0.0007013	6.36574	-0.00255	6.38666	-0.00898				6.48471	1.0962e-07	6.32213	1.0378e-07	6.08074	0.0007316	5.82582	0.00277
7.59075	2.3226e-07	0		6.56977	2.2304e-07	0		7.12096	2.1694e-07	0				6.36677	-0.00085278		6.08588	0.00078608				6.25575	-1.311e-05	6.36677	-0.00085278	6.37101	-0.0027	6.39075	-0.00922				6.51621	2.7117e-06	6.335	2.6162e-07	6.08588	0.00078608	5.83071	0.00278
7.59574	8.778e-08	0		6.5804	-2.227e-07	0		7.12571	8.53e-08	0				6.37074	-0.0009158		6.09075	0.00082564				6.26075	-1.2764e-05	6.37074	-0.0009158	6.37576	-0.0028	6.3957	-0.00947				6.5207	2.5565e-06	6.3629	5.9912e-06	6.09075	0.00082564	5.83592	0.00279
7.6014	-1.8836e-07	0		6.59131	2.9662e-07	0		7.1307	-2.1342e-07	0				6.37574	-0.0009833		6.09575	0.0008568				6.26575	-1.3294e-05	6.37574	-0.0009833	6.38076	-0.00289	6.40195	-0.00973				6.52611	2.6946e-06	6.36591	6.0726e-06	6.09575	0.0008568	5.86354	1.7662e-06
7.60575	-7.12e-08	0		6.59977	-2.3898e-07	0		7.13626	-4.64e-08	0				6.38209	-0.00105		6.10092	0.00088182				6.27076	-1.3476e-05	6.38209	-0.00105	6.38576	-0.00297	6.40575	-0.00987				6.5307	2.8488e-06	6.37082	5.7606e-06	6.10092	0.00088182	5.87515	1.0296e-06
7.61075	2.3218e-07	0		6.60713	1.6462e-07	0		7.14075	2.1896e-07	0				6.38574	-0.00108		6.10575	0.00090082				6.27575	-1.346e-05	6.38574	-0.00108	6.39076	-0.00303	6.41074	-0.01002				6.53574	2.6871e-06	6.37574	5.5134e-06	6.10575	0.00090082	5.88074	1.03636e-06
7.62631	-1.5932e-07	0		6.61081	2.1242e-07	0		7.14575	8.268e-08	0				6.39075	-0.00112		6.11075	0.00091504				6.28097	-1.354e-05	6.39075	-0.00112	6.39576	-0.00309	6.4172	-0.01019				6.54137	2.5048e-06	6.3807	5.3759e-06	6.11075	0.00091504	5.88578	6.373e-07
7.6362	8.168e-08	0		6.61989	-2.0154e-07	0		7.15204	-1.6586e-07	0				6.39574	-0.00116		6.11575	0.00092564				6.28571	-1.3628e-05	6.39574	-0.00116	6.40072	-0.00315	6.42099	-0.01027				6.54575	2.6545e-06	6.38575	5.4316e-06	6.11575	0.00092564	5.90791	0.00125
7.64071	-2.3112e-07	0		6.62978	2.2844e-07	0		7.15575	-1.1264e-07	0				6.41366	-0.00125		6.12076	0.0009341				6.32326	2.255e-07	6.41366	-0.00125	6.40574	-0.0032	6.42571	-0.01037				6.55075	2.8088e-06	6.39075	5.1751e-06	6.12076	0.0009341	5.91074	0.0015
7.64587	-6.698e-08	0		6.64115	-2.707e-07	0		7.16071	2.0852e-07	0				6.41575	-0.00126		6.12575	0.00093898				6.32713	1.231e-07	6.41575	-0.00126	6.41072	-0.00325	6.43088	-0.01046				6.55728	2.6104e-06	6.39574	5.0496e-06	6.12575	0.00093898	5.9166	0.0019
7.65071	2.3122e-07	0		6.64977	2.328e-07	0		7.17611	-1.4198e-07	0				6.42074	-0.00128		6.13075	0.00094252				6.33472	-1.9202e-07	6.42074	-0.00128	6.41576	-0.00329	6.4358	-0.01053				6.56071	2.5004e-06	6.40075	5.0467e-06	6.13075	0.00094252	5.92074	0.0021
7.6557	9.3e-08	0		6.65977	-2.4522e-07	0		7.18093	2.1858e-07	0				6.42591	-0.0013		6.13571	0.00094622				6.36252	-1.2742e-05	6.42591	-0.0013	6.42097	-0.00334	6.47265	3.538e-08				6.56575	2.6506e-06	6.4057	4.9944e-06	6.13571	0.00094622	5.92574	0.00227
7.66092	-2.0308e-07	0		6.67135	3.118e-07	0		7.1857	8.298e-08	0				6.43074	-0.00132		6.16641	-1.7141e-06				6.36575	-1.131e-05	6.43074	-0.00132	6.42575	-0.00338	6.47571	2.8228e-07				6.57226	2.8763e-06	6.4107	4.9114e-06	6.16641	1.7141e-06	5.93186	0.00242
7.66574	-7.214e-08	0		6.67967	-2.5184e-07	0		7.19071	-2.1306e-07	0				6.43571	-0.00134		6.1707	-1.6087e-06				6.37099	-1.1694e-05	6.43571	-0.00134	6.43074	-0.00342	6.48098	2.1148e-07				6.57575	2.6462e-06	6.41592	4.681e-06	6.1707	1.6087e-06	5.93575	0.00249
7.67075	2.3206e-07	0		6.68986	2.2068e-07	0		7.196	-8.556e-08	0				6.47024	-1.3106e-07		6.1757	-1.0782e-06				6.37575	-1.1764e-05	6.47024	-1.3106e-07	6.43654	-0.00346	6.50927	-0.0058				6.58071	2.5058e-06	6.42071	4.8543e-06	6.1757	1.0782e-06	5.94075	0.00256
7.67574	8.984e-08	0		6.70088	-2.3492e-07	0		7.20071	2.0946e-07	0				6.47626	2.5678e-07		6.18611	-8.8324e-07				6.38075	-1.182e-05	6.47626	2.5678e-07	6.46927	-1.3794e-07	6.51576	-0.00817				6.58593	2.6441e-06	6.4257	4.9754e-06	6.18611	8.8324e-07	5.94723	0.00263
7.68071	-2.3122e-07	0		6.70977	2.434e-07	0		7.20575	8.756e-08	0				6.48075	1.6126e-07		6.20864	0.0002542				6.38575	-1.1842e-05	6.48075	1.6126e-07	6.47576	1.9888e-07	6.52071	-0.00889				6.61484	3.088e-08	6.43146	4.8114e-06	6.20864	0.0002542	5.95075	0.00266
7.68575	-7.322e-08	0		6.72094	-2.1986e-07	0		7.21075	-2.194e-07	0				6.50689	-0.00038216		6.21088	0.00030354				6.39075	-1.2406e-05	6.50689	-0.00038216	6.48093	1.5806e-07	6.527	-0.00944				6.62472	1.332e-07	6.43571	4.6979e-06	6.21088	0.00030354	5.95575	0.00269
7.69075	2.322e-07	0		6.72993	2.0624e-07	0		7.21576	-1.1156e-07	0				6.51074	-0.00053048		6.21571	0.00041818				6.39575	-1.2352e-05	6.51074	-0.00053048	6.50417	-0.00184	6.53071	-0.00963				6.63637	1.196e-08	6.47433	2.6854e-07	6.21571	0.00041818	5.96089	0.00271
7.69576	8.99e-08	0		6.73977	-2.4874e-07	0		7.22075	2.1604e-07	0				6.51574	-0.00069004		6.22074	0.00052998				6.4007	-1.186e-05	6.51574	-0.00069004	6.51075	-0.00247	6.53571	-0.00985				6.66674	2.7152e-06	6.48072	1.4772e-07	6.22074	0.00052998	5.96594	0.00273
7.70075	-2.3106e-07	0		6.75132	2.7908e-07	0		7.22571	8.97e-08	0				6.52153	-0.00082744		6.2259	0.00062468				6.40575	-1.2284e-05	6.52153	-0.00082744	6.51576	-0.00267	6.54221	-0.01006				6.6707	2.8249e-06	6.49865	5.92e-06	6.2259	0.00062468	5.97071	0.00274
7.70571	-7.65e-08	0		6.75977	-2.4916e-07	0		7.23083	-2.2648e-07	0				6.52576	-0.00090642		6.23071	0.00069526				6.41075	-1.3112e-05	6.52576	-0.00090642	6.52075	-0.00281	6.54576	-0.01015				6.67569	2.6837e-06	6.50309	6.23e-06	6.23071	0.00069526	5.97588	0.00275
7.71484	2.0852e-07	0		6.76968	2.3992e-07	0		7.23571	-1.1256e-07	0				6.53075	-0.00098134		6.23575	0.00075502				6.41574	-1.3162e-05	6.53075	-0.00098134	6.52575	-0.00291	6.55074	-0.01026				6.68216	2.4015e-06	6.50575	6.147e-06	6.23575	0.00075502	5.98071	0.00276
7.7207	-2.2846e-07	0		6.78115	-2.3796e-07	0		7.24071	2.0442e-07	0				6.5359	-0.00104		6.24075	0.00080176				6.42101	-1.2998e-05	6.5359	-0.00104	6.53075	-0.003	6.55589	-0.01036				6.68574	2.6387e-06	6.51075	5.7485e-06	6.24075	0.00080176	5.9857	0.00276
7.73553	1.8046e-07	0		6.79	1.9992e-07	0		7.24571	8.97e-08	0				6.54075	-0.00109		6.24576	0.00083654				6.42575	-1.398e-05	6.54075	-0.00109	6.53571	-0.00306	6.56076	-0.01044				6.69073	2.7914e-06	6.5157	5.4694e-06	6.24576	0.00083654	6.01587	1.5822e-06
7.742	-1.6262e-07	0		6.79978	-2.4894e-07	0		7.25075	-2.1834e-07	0				6.54575	-0.00114		6.25074	0.0008628				6.4307	-1.3944e-05	6.54575	-0.00114	6.54075	-0.00313	6.56571	-0.01051				6.69725	2.6028e-06	6.52074	5.4727e-06	6.25074	0.0008628	6.02074	1.3363e-06
7.74575	-7.312e-08	0		6.81138	2.9114e-07	0		7.25571	-1.1058e-07	0				6.55551	-0.0012		6.25574	0.00088462				6.43655	-1.4234e-05	6.55551	-0.0012	6.54601	-0.00318	6.571	-0.01058				6.70071	2.4994e-06	6.526	5.5193e-06	6.25574	0.00088462	6.02995	5.5252e-07
7.75071	2.2948e-07	0		6.81995	-2.3046e-07	0		7.26146	1.7774e-07	0				6.5607	-0.00124		6.26075	0.00090158				6.47792	-2.936e-08	6.5607	-0.00124	6.55075	-0.00323	6.57572	-0.01063				6.70573	2.6058e-06	6.5307	5.258e-06	6.26075	0.00090158	6.0357	7.292e-07
7.75725	1.632e-08	0		6.83009	1.7776e-07	0		7.26571	9.264e-08	0				6.56574	-0.00127		6.26575	0.00091468				6.48093	2.132e-07	6.56574	-0.00127	6.5557	-0.00328	6.58075	-0.01068				6.71088	2.7949e-06	6.53574	5.0023e-06	6.26575	0.00091468	6.05706	0.00118
7.76075	-2.3088e-07	0		6.84128	-2.5706e-07	0		7.27071	-2.0788e-07	0				6.57082	-0.00129		6.27071	0.00092364				6.48579	2.9286e-07	6.57082	-0.00129	6.5615	-0.00334	6.58575	-0.01073				6.71583	2.6324e-06	6.54117	5.0878e-06	6.27071	0.00092364	6.06074	0.0015
7.76573	-7.496e-08	0		6.84977	2.366e-07	0		7.28594	1.2256e-07	0				6.57569	-0.00132		6.27571	0.00093094				6.51176	-1.1678e-05	6.57569	-0.00132	6.56571	-0.00337	6.61782	2.9654e-07				6.72071	2.5015e-06	6.5457	5.2332e-06	6.27571	0.00093094	6.06574	0.00185
[truncated: 7,838 more rows]

## Sheet: Figure 4
Fig 5. (b)													Fig 5. (c)													Fig 5. (d)									Fig 5. (e)					Fig 5. (f)
[truncated: 780 more rows]
[truncated: 4 more columns]

## Sheet: Figure 5
Fig 5. (d)				Fig 5. (f)								Fig 5. (g)
[truncated: 101 more rows]

[truncated: 1 more sheets: SI]
